# Supplementary material for: Genetics of vegetarianism: A genome-wide association study
Source: PLoS One. 2023 Oct 4;18(10):e0291305. doi: 10.1371/journal.pone.0291305 (PMC10550162; doi:10.1371/journal.pone.0291305)
Supplement: S1 Table — (XLSX) [file pone.0291305.s006.xlsx]

## Sheet: significant_snps - manual
S5 Table. Vegetarianism-associated variants
Chromosome	Position	rsID	Gene	Description	A1/A2	A2 freq	A2 freq (cases)	A2 freq (ctrl)	INFO	Beta	SE	P	Imputed
2	58130747	rs76580214	NA	-	G/C	0.0906936	0.102557	0.0905019	0.992913	0.144075	0.0324241	9.29e-06	Yes
2	58131532	rs17049243	NA	-	T/C	0.0907	0.102558	0.0905084	0.992889	0.144033	0.032424	9.33e-06	Yes
2	58153676	rs10189138	VRK2	VRK serine/threonine kinase 2	G/T	0.125098	0.140248	0.124853	0.968661	0.140239	0.0286433	1.07e-06	Yes
2	58204718	rs74480281	VRK2	VRK serine/threonine kinase 2	T/C	0.0763409	0.087474	0.076161	0.982837	0.157671	0.0350292	7.21e-06	Yes
5	119243689	rs62374037	NA	-	T/C	0.098695	0.111382	0.0984899	1	0.138263	0.0312069	9.89e-06	No
5	119393784	rs1191733	NA	-	C/G	0.493992	0.470573	0.49437	0.990864	-0.0949835	0.019707	1.3e-06	Yes
5	119455220	rs139987351	NA	-	T/C	0.309331	0.289314	0.309654	0.972047	-0.10048	0.0219202	4e-06	Yes
5	119466318	rs199780034	NA	-	T/C	0.475276	0.453908	0.475621	0.987732	-0.0885402	0.019817	7.44e-06	Yes
5	119466371	rs200768089	NA	-	G/A	0.474793	0.453462	0.475137	0.986958	-0.0885033	0.0198288	7.6e-06	Yes
5	119472661	rs351122	NA	-	C/T	0.476429	0.454703	0.476781	0.991928	-0.0896366	0.0197734	5.43e-06	Yes
6	48860033	rs1206670	NA	-	T/A	0.98202	0.976319	0.982112	0.982379	-0.307457	0.0650939	4.06e-06	Yes
6	48902448	rs4715114	NA	-	A/G	0.981731	0.975864	0.981826	1	-0.305735	0.0639472	3.13e-06	No
6	48933070	rs9463448	NA	-	C/G	0.982569	0.977305	0.982654	0.941914	-0.306512	0.0678011	9.79e-06	Yes
6	67151932	rs62415368	NA	-	G/T	0.167497	0.151109	0.167762	0.969309	-0.13169	0.0277174	1.9e-06	No
6	67152065	rs62415369	NA	-	C/T	0.148861	0.133221	0.149114	0.966178	-0.137842	0.0292402	2.28e-06	Yes
6	67152120	rs62415370	NA	-	C/A	0.113775	0.100017	0.113997	0.952104	-0.15797	0.033426	2.04e-06	Yes
6	67152598	rs9345827	NA	-	T/A	0.766685	0.784832	0.766392	0.982471	0.10876	0.0239947	5.27e-06	Yes
6	67155650	rs9363593	NA	-	A/T	0.813519	0.83113	0.813234	0.998443	0.123452	0.026137	2.11e-06	Yes
6	67155747	rs572934364	NA	-	AAAAC/A	0.811395	0.828989	0.81111	0.996373	0.122271	0.0260123	2.36e-06	Yes
6	67155773	6:67155773_CA_C	NA	-	CA/C	0.811395	0.828989	0.81111	0.996373	0.122271	0.0260123	2.36e-06	Yes
6	67158004	rs4710606	NA	-	G/C	0.816352	0.833189	0.81608	0.998705	0.119435	0.026267	4.99e-06	Yes
6	67158606	rs2812156	NA	-	C/T	0.818508	0.835335	0.818236	0.998462	0.120643	0.0264141	4.49e-06	Yes
6	67159118	rs9360208	NA	-	T/C	0.816808	0.833497	0.816538	0.996739	0.118752	0.0263071	5.82e-06	Yes
6	67159368	rs34978945	NA	-	C/CA	0.821655	0.837622	0.821397	0.927922	0.125657	0.0276064	4.92e-06	Yes
6	67159720	rs2670420	NA	-	C/A	0.816283	0.833177	0.81601	0.998532	0.119885	0.0262664	4.61e-06	Yes
6	67162132	rs2670386	NA	-	A/G	0.816697	0.833408	0.816427	0.99823	0.118869	0.0262888	5.64e-06	Yes
6	67162353	rs2670384	NA	-	A/T	0.816478	0.833278	0.816206	0.998023	0.119479	0.0262795	5.02e-06	Yes
6	67162771	rs2670383	NA	-	A/C	0.816336	0.833168	0.816064	0.997576	0.119742	0.0262812	4.79e-06	Yes
6	67162970	rs11392725	NA	-	G/GC	0.816861	0.83347	0.816592	0.996816	0.118342	0.0263079	6.29e-06	Yes
6	67163569	6:67163569_TATAAA_T	NA	-	TATAAA/T	0.816859	0.833484	0.81659	0.997157	0.118523	0.0263077	6.05e-06	Yes
6	67164322	rs2670378	NA	-	T/C	0.816017	0.832677	0.815748	0.997228	0.118476	0.0262559	5.9e-06	Yes
6	67164529	rs2812158	NA	-	A/G	0.816435	0.833206	0.816164	0.99797	0.11924	0.0262768	5.23e-06	Yes
6	67164999	rs2812159	NA	-	C/A	0.816421	0.833206	0.816149	0.997961	0.119329	0.026277	5.15e-06	Yes
6	67167097	rs59839090	NA	-	G/GC	0.815806	0.832558	0.815535	0.993957	0.11912	0.0262851	5.34e-06	Yes
6	67167262	6:67167262_TA_T	NA	-	TA/T	0.817037	0.83378	0.816766	0.991149	0.119955	0.0263941	5e-06	Yes
6	67167308	rs9351573	NA	-	C/T	0.816415	0.833199	0.816144	0.997976	0.119315	0.0262766	5.16e-06	Yes
6	67167633	rs2670379	NA	-	T/C	0.816646	0.833352	0.816376	0.998258	0.118804	0.026287	5.69e-06	Yes
6	67167804	rs2812160	NA	-	C/T	0.816416	0.833199	0.816145	0.997981	0.119305	0.0262765	5.17e-06	Yes
6	67171488	rs2670380	NA	-	A/G	0.816783	0.833531	0.816513	0.997324	0.119262	0.0263145	5.33e-06	Yes
6	67174733	rs1355801	NA	-	C/T	0.735575	0.75468	0.735266	0.996137	0.101895	0.0227954	7.04e-06	Yes
6	67175743	rs2812162	NA	-	T/G	0.815605	0.832832	0.815327	1	0.121917	0.0262617	3.1e-06	No
6	67176817	rs4360110	NA	-	T/C	0.735518	0.754618	0.735209	0.996238	0.101957	0.0227912	6.93e-06	Yes
6	67178323	rs2812165	NA	-	T/C	0.818728	0.836031	0.818448	0.995626	0.124879	0.0265075	2.19e-06	Yes
6	67179255	rs4452627	NA	-	A/C	0.816847	0.834155	0.816568	0.996055	0.123707	0.0263789	2.45e-06	Yes
6	67181925	rs2812167	NA	-	T/A	0.816853	0.83416	0.816573	0.995931	0.123721	0.0263807	2.45e-06	Yes
6	67182271	rs2812168	NA	-	C/T	0.816396	0.833706	0.816117	0.99573	0.123515	0.0263512	2.5e-06	Yes
6	67183708	rs9363599	NA	-	A/G	0.816649	0.833985	0.816369	0.994385	0.124	0.0263811	2.34e-06	Yes
6	67184276	rs9294706	NA	-	G/A	0.818848	0.836019	0.818571	0.994302	0.124135	0.026523	2.54e-06	Yes
6	67185712	rs9345837	NA	-	C/A	0.73538	0.75412	0.735077	0.992506	0.100261	0.0228206	9.9e-06	Yes
6	67200153	rs62417268	NA	-	G/A	0.115826	0.102252	0.116045	0.997501	-0.144064	0.0323348	7.62e-06	Yes
6	67201218	rs62417269	NA	-	G/A	0.115817	0.102256	0.116036	0.997491	-0.143939	0.0323351	7.76e-06	Yes
6	67206540	rs62417274	NA	-	A/G	0.115891	0.102338	0.11611	0.99862	-0.1436	0.0323114	8.03e-06	Yes
6	67213377	rs62417290	NA	-	G/T	0.115868	0.102204	0.116088	0.998648	-0.144845	0.0323304	6.78e-06	Yes
6	67215394	rs62417291	NA	-	G/A	0.116135	0.102583	0.116354	0.999076	-0.14302	0.0322713	8.47e-06	Yes
6	67216044	rs62417292	NA	-	G/C	0.115887	0.1021	0.11611	0.999401	-0.146109	0.0323371	5.66e-06	Yes
6	67216620	rs62417293	NA	-	C/G	0.115883	0.10209	0.116106	0.999432	-0.146189	0.0323389	5.6e-06	Yes
6	67217486	rs74427442	NA	-	G/A	0.115859	0.102084	0.116082	0.999102	-0.146081	0.0323456	5.72e-06	Yes
6	67217604	rs75292494	NA	-	T/C	0.115859	0.102084	0.116081	0.999077	-0.146084	0.032346	5.72e-06	Yes
6	67217955	rs79552046	NA	-	C/T	0.115858	0.102083	0.116081	0.998994	-0.146096	0.0323474	5.72e-06	Yes
6	67219590	rs79826182	NA	-	A/T	0.115856	0.102076	0.116078	0.998622	-0.146213	0.0323546	5.65e-06	Yes
6	67221265	rs79915909	NA	-	G/A	0.115855	0.102072	0.116077	0.99823	-0.146296	0.0323603	5.6e-06	Yes
6	67225193	rs77053133	NA	-	G/A	0.115628	0.101865	0.115851	0.997525	-0.146582	0.0323984	5.51e-06	Yes
6	67225475	rs62417315	NA	-	C/T	0.115624	0.101865	0.115846	0.997442	-0.146545	0.0323998	5.55e-06	Yes
6	67232288	rs71572584	NA	-	G/A	0.128568	0.114588	0.128794	0.911141	-0.146208	0.0322325	5.34e-06	Yes
6	67233914	rs78565147	NA	-	T/C	0.11569	0.101834	0.115914	0.996508	-0.147609	0.0324198	4.81e-06	Yes
6	67236777	rs17657427	NA	-	G/T	0.115691	0.101833	0.115915	0.996357	-0.147651	0.0324224	4.79e-06	Yes
6	67244458	rs17657705	NA	-	C/A	0.115572	0.101562	0.115798	0.993381	-0.150034	0.0325055	3.57e-06	Yes
6	67244909	rs983232	NA	-	A/G	0.115535	0.101513	0.115762	0.993792	-0.15011	0.032507	3.54e-06	Yes
6	67252018	rs62417318	NA	-	T/A	0.115509	0.10145	0.115736	0.993766	-0.150553	0.0325159	3.34e-06	Yes
6	67252748	rs62417319	NA	-	C/T	0.0425657	0.0332818	0.0427157	0.937155	-0.276178	0.0563758	9.09e-07	Yes
6	67253282	rs62417320	NA	-	C/T	0.1155	0.101446	0.115727	0.993223	-0.150592	0.0325255	3.34e-06	Yes
6	67254613	rs139587770	NA	-	T/G	0.115494	0.101448	0.115721	0.992698	-0.150595	0.0325341	3.36e-06	Yes
6	67257304	rs62417322	NA	-	A/G	0.115578	0.101475	0.115806	0.990866	-0.151457	0.0325609	3e-06	Yes
6	67259761	6:67259761_AATAT_A	NA	-	AATAT/A	0.11586	0.102006	0.116084	0.984991	-0.148928	0.0326034	4.51e-06	Yes
6	67261418	rs62417323	NA	-	A/C	0.115984	0.101952	0.116211	0.981324	-0.151946	0.0326592	2.98e-06	Yes
6	67264001	rs140196696	NA	-	T/TA	0.109499	0.096141	0.109715	0.980309	-0.152863	0.0335683	4.91e-06	Yes
6	67286115	rs62415980	NA	-	T/C	0.0899704	0.0773136	0.090175	0.974692	-0.174043	0.0371306	2.51e-06	Yes
6	67317792	rs62416013	NA	-	A/G	0.0906001	0.078406	0.0907972	0.966642	-0.168033	0.0370478	5.29e-06	Yes
10	87306324	rs10887499	NA	-	C/T	0.378882	0.400614	0.378531	0.991319	0.0950105	0.0200913	2.25e-06	Yes
10	87308895	rs4934114	NA	-	A/C	0.378897	0.400654	0.378546	0.990724	0.0951487	0.0200943	2.18e-06	Yes
10	87317945	rs4933374	NA	-	A/G	0.667511	0.64735	0.667837	0.998471	-0.0933548	0.020559	6.1e-06	Yes
10	87318888	rs1912286	NA	-	G/A	0.667387	0.647287	0.667711	0.99871	-0.0928975	0.0205556	6.76e-06	Yes
10	87319115	rs4933375	NA	-	C/A	0.667385	0.647291	0.66771	0.998763	-0.0928682	0.0205552	6.8e-06	Yes
10	87319706	rs11201683	NA	-	T/C	0.667522	0.647432	0.667846	0.99895	-0.0930151	0.0205564	6.57e-06	Yes
12	95833890	rs12827473	NA	-	G/A	0.202172	0.185461	0.202442	0.990096	-0.11216	0.0252997	8.7e-06	Yes
12	95834106	rs12827888	NA	-	G/A	0.203392	0.186584	0.203664	0.989883	-0.112589	0.0252424	7.79e-06	Yes
12	95870290	rs73382139	METAP2	methionyl aminopeptidase 2	A/G	0.0485679	0.0392974	0.0487177	0.913502	-0.241981	0.0528497	4.05e-06	Yes
12	95895220	rs188526	METAP2	methionyl aminopeptidase 2	G/A	0.0665888	0.0557969	0.0667632	0.990232	-0.191927	0.0427895	6.54e-06	Yes
12	95925985	rs113413325	USP44	ubiquitin specific peptidase 44	C/T	0.058933	0.0484443	0.0591025	0.9942	-0.207407	0.0456161	4.8e-06	Yes
12	130092229	rs61943549	TMEM132D	transmembrane protein 132D	T/C	0.0515753	0.0414844	0.0517384	0.988156	-0.229568	0.0493873	3.38e-06	Yes
12	130110843	rs61943559	TMEM132D	transmembrane protein 132D	G/T	0.0621751	0.0513877	0.0623494	0.97414	-0.202679	0.0448271	6.15e-06	Yes
12	131328221	rs141512857	NA	-	A/G	0.0205801	0.026675	0.0204816	0.967087	0.290154	0.0618767	4.78e-06	Yes
12	131362346	rs142919107	NA	-	C/G	0.0182197	0.0238704	0.0181284	0.954519	0.303394	0.0658124	6.81e-06	Yes
12	131362414	rs150792968	NA	-	C/T	0.0181299	0.023845	0.0180376	0.953208	0.307583	0.0658833	5.25e-06	Yes
13	99274063	rs141481200	NA	-	G/A	0.0439252	0.0353026	0.0440646	0.919395	-0.246323	0.0552916	8.01e-06	Yes
13	99286895	rs59737182	NA	-	A/C	0.0432181	0.033997	0.0433671	1	-0.249535	0.0540329	3.38e-06	No
13	99287463	rs55829893	NA	-	G/A	0.0429954	0.033811	0.0431438	0.995182	-0.24985	0.0542098	3.53e-06	Yes
13	99289808	rs7321602	NA	-	T/C	0.0430273	0.0338725	0.0431753	0.994224	-0.249259	0.054213	3.73e-06	Yes
13	99290096	rs13378122	NA	-	G/A	0.043128	0.0338228	0.0432783	0.991369	-0.253143	0.0542639	2.73e-06	Yes
13	99293951	rs60030906	NA	-	C/T	0.0433283	0.0345936	0.0434694	0.987335	-0.236197	0.0538158	9.7e-06	Yes
16	80798645	rs16953972	CDYL2	chromodomain Y like 2	A/G	0.213903	0.195997	0.214193	0.989363	-0.112851	0.0247802	5.06e-06	Yes
16	80798820	rs28440814	CDYL2	chromodomain Y like 2	A/G	0.214173	0.196177	0.214464	0.988774	-0.113279	0.0247771	4.65e-06	Yes
16	80818428	rs7192327	CDYL2	chromodomain Y like 2	T/C	0.213343	0.195526	0.213631	0.988353	-0.111885	0.0248039	5.98e-06	Yes
18	72525933	rs72975422	ZNF407	zinc finger protein 407	G/A	0.102397	0.0891641	0.102611	0.997725	-0.156181	0.0343819	5.61e-06	Yes
18	72526531	rs148360049	NA	-	A/AT	0.102744	0.0893799	0.10296	0.996708	-0.157154	0.0343398	4.77e-06	Yes
18	72527196	rs17055651	ZNF407	zinc finger protein 407	G/C	0.102422	0.0890179	0.102638	0.999029	-0.157839	0.0343812	4.45e-06	Yes
18	72527388	rs72975424	ZNF407	zinc finger protein 407	G/T	0.102477	0.0890835	0.102693	0.999172	-0.157608	0.0343683	4.56e-06	Yes
18	72527497	rs72975425	ZNF407	zinc finger protein 407	T/A	0.102478	0.0891185	0.102694	0.999201	-0.157145	0.0343611	4.84e-06	Yes
18	72530735	18:72530735_AT_A	NA	-	AT/A	0.102591	0.0894009	0.102805	0.99968	-0.154775	0.0343066	6.48e-06	Yes
18	72530737	rs376543125	ZNF407	zinc finger protein 407	A/C	0.102591	0.0894009	0.102805	0.99968	-0.154775	0.0343066	6.48e-06	Yes
18	72531446	rs72975426	ZNF407	zinc finger protein 407	T/A	0.10248	0.0892234	0.102694	0.999628	-0.155866	0.0343396	5.69e-06	Yes
18	72532359	rs17055660	ZNF407	zinc finger protein 407	A/G	0.102618	0.0894065	0.102832	1	-0.154892	0.0343015	6.35e-06	No
18	72532558	rs17055667	ZNF407	zinc finger protein 407	A/G	0.102481	0.0891398	0.102696	0.999337	-0.156906	0.0343571	4.98e-06	Yes
18	72533802	rs150621862	ZNF407	zinc finger protein 407	A/G	0.102549	0.089198	0.102765	0.99892	-0.156978	0.0343538	4.92e-06	Yes
18	72537189	rs117663880	ZNF407	zinc finger protein 407	T/C	0.102443	0.0891402	0.102658	0.999138	-0.156436	0.034361	5.31e-06	Yes
18	72537247	rs149282530	ZNF407	zinc finger protein 407	A/G	0.102444	0.0891409	0.102659	0.999086	-0.156444	0.0343617	5.31e-06	Yes
18	72537570	rs17055670	ZNF407	zinc finger protein 407	A/G	0.102461	0.0892345	0.102675	0.999175	-0.15549	0.0343458	6e-06	Yes
18	72537801	rs17055674	ZNF407	zinc finger protein 407	C/T	0.102452	0.0892205	0.102666	0.999066	-0.155551	0.0343497	5.97e-06	Yes
18	72538328	rs72975431	ZNF407	zinc finger protein 407	C/G	0.103441	0.0901736	0.103656	0.993923	-0.154688	0.0342115	6.14e-06	Yes
18	72538328	rs72975431	ZNF407	zinc finger protein 407	C/G	0.103441	0.0901736	0.103656	0.993923	-0.154688	0.0342115	6.14e-06	Yes
18	72538424	rs966123	ZNF407	zinc finger protein 407	T/C	0.895439	0.909181	0.895217	0.990672	0.159211	0.0341334	3.12e-06	Yes
18	72538513	rs17055692	ZNF407	zinc finger protein 407	C/T	0.102319	0.0890463	0.102533	0.99505	-0.157068	0.0344471	5.16e-06	Yes
18	72538519	rs966122	ZNF407	zinc finger protein 407	G/T	0.895757	0.909471	0.895536	0.988707	0.159541	0.0342131	3.13e-06	Yes
18	72538526	rs72975434	ZNF407	zinc finger protein 407	A/G	0.10226	0.0890017	0.102474	0.99565	-0.156823	0.0344444	5.33e-06	Yes
18	72538618	rs75029307	ZNF407	zinc finger protein 407	A/G	0.102432	0.0892849	0.102644	0.997944	-0.154819	0.0343547	6.62e-06	Yes
18	72538628	rs17055699	ZNF407	zinc finger protein 407	A/G	0.102432	0.0892849	0.102644	0.997944	-0.154819	0.0343547	6.62e-06	Yes
18	72538964	rs980101	ZNF407	zinc finger protein 407	G/A	0.102439	0.0892724	0.102652	0.99735	-0.155103	0.0343688	6.43e-06	Yes
18	72539494	rs72975435	ZNF407	zinc finger protein 407	T/C	0.102632	0.0895284	0.102844	0.995916	-0.154265	0.0343518	7.14e-06	Yes
18	72539849	rs2628100	ZNF407	zinc finger protein 407	G/A	0.896277	0.909832	0.896058	0.990279	0.158431	0.0342641	3.79e-06	Yes
18	72539991	rs17055701	ZNF407	zinc finger protein 407	G/C	0.102429	0.0892161	0.102643	0.995717	-0.155945	0.0344049	5.85e-06	Yes
18	72540401	rs2042703	ZNF407	zinc finger protein 407	C/T	0.895488	0.909223	0.895266	0.98756	0.159855	0.0342001	2.97e-06	Yes
18	72540498	rs5826348	NA	-	T/TTTAG	0.102987	0.0894573	0.103206	0.992045	-0.159836	0.0344263	3.46e-06	Yes
18	72540586	rs2162209	ZNF407	zinc finger protein 407	G/A	0.102434	0.0893092	0.102646	0.995172	-0.154965	0.0343983	6.67e-06	Yes
18	72542208	rs61690100	ZNF407	zinc finger protein 407	C/T	0.102436	0.089321	0.102648	0.993176	-0.155182	0.0344282	6.6e-06	Yes
18	72542475	rs72975443	ZNF407	zinc finger protein 407	C/G	0.102438	0.0893781	0.102649	0.993003	-0.154514	0.034421	7.19e-06	Yes
18	72542919	rs72975445	ZNF407	zinc finger protein 407	T/C	0.102515	0.0893973	0.102727	0.991904	-0.155443	0.0344382	6.43e-06	Yes
18	72543115	rs72975447	ZNF407	zinc finger protein 407	C/T	0.103623	0.0903953	0.103836	0.991186	-0.155493	0.0342768	5.73e-06	Yes
18	72545056	rs17055713	ZNF407	zinc finger protein 407	A/G	0.104308	0.0913326	0.104517	0.989081	-0.151928	0.034163	8.71e-06	Yes
18	72546332	rs72975455	ZNF407	zinc finger protein 407	G/A	0.104323	0.09133	0.104533	0.989091	-0.152171	0.0341632	8.41e-06	Yes
18	72550794	rs17055718	ZNF407	zinc finger protein 407	T/C	0.104403	0.0914044	0.104613	0.988214	-0.152322	0.0341658	8.26e-06	Yes
18	72558078	rs4891197	ZNF407	zinc finger protein 407	A/G	0.893378	0.906725	0.893162	0.979658	0.153615	0.0339114	5.92e-06	Yes
18	72561703	rs8094524	ZNF407	zinc finger protein 407	G/A	0.104203	0.0912696	0.104412	0.985564	-0.152162	0.034237	8.8e-06	Yes
18	20947728	rs4800470	TMEM241	transmembrane protein 241	T/C	0.352687	0.331619	0.353027	0.952338	-0.0957104	0.0213422	8.57e-06	Yes
18	20951066	rs758666002	TMEM241	transmembrane protein 241	TTTC/T	0.351327	0.32944	0.351681	0.989024	-0.0969583	0.0209856	4.49e-06	Yes
18	20965034	rs62095860	TMEM241	transmembrane protein 241	G/A	0.339837	0.316088	0.340221	0.995453	-0.107016	0.0211401	4.92e-07	Yes
18	20968591	rs11382156	TMEM241	transmembrane protein 241	T/TA	0.657193	0.680849	0.65681	0.982799	0.107449	0.0212212	4.91e-07	Yes
18	20977523	rs4800473	TMEM241	transmembrane protein 241	A/G	0.660181	0.684084	0.659795	0.995467	0.107744	0.0211424	4.12e-07	Yes
18	20985092	rs9950801	TMEM241	transmembrane protein 241	C/T	0.65022	0.675645	0.649809	0.992782	0.112825	0.0210158	9.45e-08	Yes
18	20993443	rs72876961	TMEM241	transmembrane protein 241	C/T	0.360425	0.336124	0.360817	0.994143	-0.108255	0.0208075	2.15e-07	Yes
18	20998833	rs55712466	TMEM241	transmembrane protein 241	A/G	0.370287	0.34466	0.370702	0.992758	-0.112225	0.0206875	6.37e-08	Yes
18	21008648	18:21008648_AT_A	NA	-	AT/A	0.407082	0.383654	0.40746	0.871714	-0.11494	0.0215979	1.12e-07	Yes
18	21015940	rs72876978	TMEM241	transmembrane protein 241	C/T	0.359635	0.335125	0.360031	0.993569	-0.10961	0.0208274	1.56e-07	Yes
18	21016793	rs12457526	TMEM241	transmembrane protein 241	G/T	0.387225	0.364466	0.387593	0.993695	-0.098358	0.0204413	1.68e-06	Yes
18	21021520	rs72884519	NA	-	T/C	0.374734	0.348858	0.375152	0.993473	-0.112715	0.0206117	5e-08	Yes
18	21023585	rs79167051	NA	-	C/T	0.365425	0.340862	0.365822	0.995728	-0.108645	0.0207078	1.7e-07	Yes
18	21023624	rs34240304	NA	-	C/CT	0.403822	0.381784	0.404178	0.90653	-0.1023	0.0211773	1.52e-06	Yes
18	21025967	rs72884522	NA	-	G/A	0.36537	0.34084	0.365766	0.995823	-0.108457	0.0207073	1.79e-07	Yes
18	21026799	rs72884525	NA	-	G/C	0.37451	0.348704	0.374927	0.994452	-0.112307	0.0206044	5.51e-08	Yes
18	21037518	rs1995329	RIOK3	RIO kinase 3	C/G	0.366177	0.341332	0.366579	0.996593	-0.109737	0.0206952	1.25e-07	Yes
18	21037808	rs12455007	RIOK3	RIO kinase 3	C/T	0.36613	0.341301	0.366531	0.996654	-0.109669	0.0206951	1.27e-07	Yes
18	21055426	rs537666538	RIOK3	RIO kinase 3	C/CA	0.357061	0.334677	0.357423	0.930921	-0.108021	0.0215319	5.72e-07	Yes
18	21068744	rs34987830	NA	-	T/C	0.374357	0.34908	0.374766	1	-0.109419	0.0205715	1.08e-07	No
18	21069738	rs2565016	NA	-	C/T	0.374033	0.348674	0.374443	0.997021	-0.109998	0.0205983	9.6e-08	Yes
18	21070280	rs2565017	NA	-	G/A	0.374022	0.348649	0.374432	0.995602	-0.110181	0.0206113	9.33e-08	Yes
18	21072256	rs4270256	NA	-	C/G	0.374895	0.349416	0.375307	0.981999	-0.111863	0.0207429	7.13e-08	Yes
18	21072433	rs75014231	NA	-	T/C	0.374381	0.350424	0.374768	0.973551	-0.106262	0.0208291	3.48e-07	Yes
18	21074922	rs303753	NA	-	G/A	0.34688	0.324994	0.347234	0.981678	-0.102736	0.0211203	1.31e-06	Yes
18	21078579	rs8083301	NA	-	A/T	0.646215	0.668257	0.645858	0.974499	0.103737	0.0210924	9.92e-07	Yes
18	21078716	rs303757	NA	-	T/G	0.345781	0.323368	0.346144	0.988642	-0.104789	0.0210693	7.38e-07	Yes
18	21082317	rs303762	NA	-	T/C	0.346036	0.323606	0.346399	0.991706	-0.104415	0.0210322	7.71e-07	Yes
18	21083738	rs303760	RMC1	regulator of MON1-CCZ1	C/T	0.345931	0.323879	0.346288	0.994191	-0.102285	0.0210016	1.24e-06	Yes
18	21087531	rs891389	NPC1; RMC1	NPC intracellular cholesterol transporter 1; regulator of MON1-CCZ1	C/T	0.346052	0.323993	0.346409	0.995629	-0.102176	0.0209855	1.25e-06	Yes
18	21091212	rs8094509	NPC1; RMC1	NPC intracellular cholesterol transporter 1; regulator of MON1-CCZ1	A/T	0.653759	0.676088	0.653398	0.996179	0.103318	0.0209806	9.44e-07	Yes
18	21099583	rs1652342	NPC1; RMC1	NPC intracellular cholesterol transporter 1; regulator of MON1-CCZ1	C/T	0.653845	0.676024	0.653486	0.997871	0.102417	0.0209626	1.15e-06	Yes
18	21099831	rs1652340	NPC1; RMC1	NPC intracellular cholesterol transporter 1; regulator of MON1-CCZ1	A/C	0.654096	0.676095	0.65374	0.99832	0.101587	0.0209595	1.4e-06	Yes
18	21100504	rs1788819	NPC1; RMC1	NPC intracellular cholesterol transporter 1; regulator of MON1-CCZ1	G/A	0.654105	0.676088	0.65375	0.999146	0.101435	0.0209511	1.43e-06	Yes
18	21101944	rs1788820	NPC1; RMC1	NPC intracellular cholesterol transporter 1; regulator of MON1-CCZ1	A/G	0.654069	0.676089	0.653713	1	0.101418	0.0209435	1.43e-06	No
18	21109250	rs1788825	NPC1; RMC1	NPC intracellular cholesterol transporter 1; regulator of MON1-CCZ1	T/C	0.653061	0.675129	0.652704	0.995941	0.101806	0.0209723	1.34e-06	Yes
18	21109269	rs1652375	NPC1; RMC1	NPC intracellular cholesterol transporter 1; regulator of MON1-CCZ1	T/C	0.654121	0.676577	0.653758	0.997006	0.103657	0.020983	8.69e-07	Yes
18	21120869	rs1788821	NPC1	NPC intracellular cholesterol transporter 1	A/G	0.653569	0.675872	0.653209	0.99968	0.102707	0.0209443	1.06e-06	Yes
18	21124945	rs1788799	NPC1	NPC intracellular cholesterol transporter 1	C/G	0.65333	0.675432	0.652972	1	0.101879	0.020939	1.29e-06	No
18	21125942	rs4800489	NPC1	NPC intracellular cholesterol transporter 1	A/G	0.653596	0.675773	0.653238	0.99975	0.102128	0.0209432	1.22e-06	Yes
18	21130634	rs1788763	NPC1	NPC intracellular cholesterol transporter 1	C/T	0.653785	0.675752	0.65343	0.99913	0.101228	0.0209506	1.52e-06	Yes
18	21132571	rs1788762	NPC1	NPC intracellular cholesterol transporter 1	G/C	0.653854	0.67573	0.6535	0.999288	0.100785	0.0209484	1.68e-06	Yes
18	21137442	rs1788760	NPC1	NPC intracellular cholesterol transporter 1	A/G	0.666896	0.69044	0.666516	0.994857	0.111407	0.0212655	1.75e-07	Yes
18	21138865	rs2472610	NPC1	NPC intracellular cholesterol transporter 1	T/C	0.653777	0.675643	0.653424	0.998903	0.10085	0.0209503	1.66e-06	Yes
18	21142340	rs1788785	NPC1	NPC intracellular cholesterol transporter 1	T/C	0.653886	0.675798	0.653532	0.998763	0.10105	0.0209547	1.59e-06	Yes
18	21142734	rs1652349	NPC1	NPC intracellular cholesterol transporter 1	A/T	0.65388	0.675792	0.653526	0.99881	0.10105	0.0209545	1.59e-06	Yes
18	21142992	rs1624695	NPC1	NPC intracellular cholesterol transporter 1	A/T	0.653976	0.67581	0.653623	0.998705	0.100687	0.0209554	1.73e-06	Yes
18	21151196	rs56197195	NPC1	NPC intracellular cholesterol transporter 1	TA/T	0.647578	0.668211	0.647245	0.929043	0.101163	0.0215869	3.12e-06	Yes
18	21151617	18:21151617_CAA_C	NA	-	CAA/C	0.613025	0.635201	0.612666	0.975318	0.0993635	0.0206253	1.54e-06	Yes
18	21152633	rs58002928	NPC1	NPC intracellular cholesterol transporter 1	C/CCAAA	0.653762	0.675755	0.653407	0.997797	0.101509	0.0209648	1.44e-06	Yes
18	21154024	rs1788826	NPC1	NPC intracellular cholesterol transporter 1	G/A	0.653769	0.675928	0.65341	0.997779	0.102301	0.0209673	1.19e-06	Yes
18	21157139	rs4296334	NPC1	NPC intracellular cholesterol transporter 1	C/T	0.653771	0.675698	0.653417	0.996648	0.1013	0.0209754	1.54e-06	Yes
18	21159630	rs1788784	NPC1	NPC intracellular cholesterol transporter 1	A/G	0.655611	0.677065	0.655265	0.994752	0.0997038	0.021021	2.35e-06	Yes
18	21159847	rs56198549	NPC1	NPC intracellular cholesterol transporter 1	T/TA	0.570721	0.594031	0.570344	0.889282	0.110011	0.0211294	2.31e-07	Yes
18	21162288	rs1429934	NPC1	NPC intracellular cholesterol transporter 1	C/T	0.662434	0.684457	0.662078	0.99208	0.103687	0.0211705	1.06e-06	Yes
18	21162770	18:21162770_GA_G	NA	-	GA/G	0.662525	0.683136	0.662192	0.968696	0.0999046	0.021401	3.32e-06	Yes
18	21165163	rs1623003	NPC1	NPC intracellular cholesterol transporter 1	C/T	0.663845	0.685327	0.663498	0.987999	0.101833	0.0212365	1.78e-06	Yes
20	59930047	rs28415571	NA	-	C/T	0.812335	0.829433	0.812058	0.983391	0.118888	0.0262285	5.94e-06	Yes
20	59932424	rs28735334	NA	-	A/C	0.812291	0.829642	0.812011	0.979786	0.121152	0.0262844	4.13e-06	Yes
20	59935388	rs28407743	NA	-	G/A	0.812159	0.829273	0.811882	0.97582	0.119796	0.0263099	5.36e-06	Yes
