# Supplementary material for: Genetics of vegetarianism: A genome-wide association study
Source: PLoS One. 2023 Oct 4;18(10):e0291305. doi: 10.1371/journal.pone.0291305 (PMC10550162; doi:10.1371/journal.pone.0291305)
Supplement: S3 Table — (XLSX) [file pone.0291305.s008.xlsx]

## Sheet: GenomicRiskLoci
S8 Table. FUMA Genomic Risk Loci
GenomicLocus	uniqID	rsID	chr	pos	p	start	end	nSNPs	nGWASSNPs	nIndSigSNPs	IndSigSNPs	nLeadSNPs	LeadSNPs
1	1:239983734:C:G	rs1769181	1	239983734	7.30808e-06	239983734	239984925	5	5	1	rs1769181	1	rs1769181
2	2:58153676:G:T	rs10189138	2	58153676	1.06516e-06	57981434	58581047	93	93	2	rs10189138;rs74480281	1	rs10189138
3	4:6610775:A:G	rs56332079	4	6610775	3.56985e-06	6593780	6614643	16	16	1	rs56332079	1	rs56332079
4	4:58492661:A:G	rs150997202	4	58492661	7.06681e-06	58395415	58492661	2	2	1	rs150997202	1	rs150997202
5	4:127157566:A:C	rs13143545	4	127157566	6.74086e-06	127021032	127175769	22	22	1	rs13143545	1	rs13143545
6	4:140653300:A:T	rs7685172	4	140653300	5.82325e-06	140621478	140655760	4	4	1	rs7685172	1	rs7685172
7	4:184079348:A:G	rs72697319	4	184079348	3.15552e-06	183856996	184079348	5	5	1	rs72697319	1	rs72697319
8	5:119393784:C:G	rs1191733	5	119393784	1.30021e-06	119228751	119472661	16	16	3	rs62374037;rs1191733;rs139987351	2	rs62374037;rs1191733
9	5:120756318:G:T	rs114595940	5	120756318	7.40387e-06	120500180	120948636	12	12	1	rs114595940	1	rs114595940
10	5:166320447:C:T	rs148209367	5	166320447	3.09664e-06	166320447	166320447	1	1	1	rs148209367	1	rs148209367
11	6:48902448:A:G	rs4715114	6	48902448	3.13111e-06	48622345	49199380	17	17	1	rs4715114	1	rs4715114
12	6:67252748:C:T	rs62417319	6	67252748	9.09333e-07	67151932	67317792	164	164	4	rs62417319;rs62415368;rs9363593;rs62415980	1	rs62417319
13	6:161431207:A:G	rs117890897	6	161431207	6.92531e-06	161418643	161431207	2	2	1	rs117890897	1	rs117890897
14	7:1048452:A:G	rs568486269	7	1048452	8.2035e-06	962486	1048818	6	6	1	rs568486269	1	rs568486269
15	7:20721880:C:G	rs61529054	7	20721880	5.72459e-06	20644796	20723092	81	81	1	rs61529054	1	rs61529054
16	8:3859721:C:T	rs2554672	8	3859721	9.2774e-06	3857709	3883399	37	37	1	rs2554672	1	rs2554672
17	9:29610470:C:T	rs72715121	9	29610470	8.22756e-06	29610470	29610470	1	1	1	rs72715121	1	rs72715121
18	9:32384826:A:C	rs147375882	9	32384826	4.55272e-06	32384826	32384826	1	1	1	rs147375882	1	rs147375882
19	10:87308895:A:C	rs4934114	10	87308895	2.17928e-06	87306324	87333307	14	14	2	rs4934114;rs4933374	1	rs4934114
20	11:80584598:A:C	rs1533224	11	80584598	2.55319e-07	80584598	80666229	3	3	1	rs1533224	1	rs1533224
21	12:46022099:C:T	rs10880827	12	46022099	3.44335e-06	46018280	46022099	7	7	1	rs10880827	1	rs10880827
22	12:95925985:C:T	rs113413325	12	95925985	4.80489e-06	95826076	95929806	85	85	2	rs113413325;rs12827888	1	rs113413325
23	12:130092229:C:T	rs61943549	12	130092229	3.38472e-06	130079749	130111157	23	23	1	rs61943549	1	rs61943549
24	12:131328221:A:G	rs141512857	12	131328221	4.78087e-06	131232125	131362414	7	7	1	rs141512857	1	rs141512857
25	13:31541323:A:G	rs118141394	13	31541323	6.81772e-06	31541323	31541323	1	1	1	rs118141394	1	rs118141394
26	13:99290096:A:G	rs13378122	13	99290096	2.72744e-06	99274063	99327120	24	24	1	rs13378122	1	rs13378122
27	14:43720649:C:G	rs72671156	14	43720649	8.99938e-06	43531077	43927518	4	4	1	rs72671156	1	rs72671156
28	14:97586412:A:G	rs78504719	14	97586412	2.50518e-06	97586412	97586412	1	1	1	rs78504719	1	rs78504719
29	16:13064183:C:CAT	16:13064183_CAT_C	16	13064183	5.58082e-06	13028849	13065594	6	6	1	16:13064183_CAT_C	1	16:13064183_CAT_C
30	16:80798820:A:G	rs28440814	16	80798820	4.6475e-06	80797268	80818428	5	5	1	rs28440814	1	rs28440814
31	18:21021520:C:T	rs72884519	18	21021520	4.99731e-08	20951066	21165163	49	49	2	rs72884519;rs1788760	1	rs72884519
32	18:63305978:A:G	rs28758704	18	63305978	8.99309e-06	63282992	63411042	33	33	1	rs28758704	1	rs28758704
33	18:64720266:A:G	rs74685652	18	64720266	5.04616e-06	64709528	64720266	2	2	1	rs74685652	1	rs74685652
34	18:72540401:C:T	rs2042703	18	72540401	2.97192e-06	72441802	72561703	63	63	1	rs2042703	1	rs2042703
35	20:18117964:A:G	rs117714272	20	18117964	1.70363e-06	18088685	18117964	2	2	1	rs117714272	1	rs117714272
36	20:59932424:A:C	rs28735334	20	59932424	4.12882e-06	59904568	59949361	25	25	1	rs28735334	1	rs28735334
37	21:39188787:A:T	rs2835984	21	39188787	4.16416e-06	39182582	39192253	3	3	1	rs2835984	1	rs2835984
