# Supplementary material for: Genetics of vegetarianism: A genome-wide association study
Source: PLoS One. 2023 Oct 4;18(10):e0291305. doi: 10.1371/journal.pone.0291305 (PMC10550162; doi:10.1371/journal.pone.0291305)
Supplement: S4 Table — (XLSX) [file pone.0291305.s009.xlsx]

## Sheet: snps
S9 Table. FUMA Candidate SNPs
uniqID	rsID	chr	pos	non_effect_allele	effect_allele	MAF	gwasP	beta	se	r2	IndSigSNP	GenomicLocus	nearestGene	dist	func	CADD	RDB	minChrState	commonChrState	posMapFilt	eqtlMapFilt	ciMapFilt
1:239983734:C:G	rs1769181	1	239983734	G	C	0.3962	7.30808e-06	0.0896968	0.0200535	1	rs1769181	1	CHRM3	0	intronic	0.087	7	2	15	1	0	0
1:239984294:C:T	rs4463655	1	239984294	C	T	0.4111	4.83504e-05	-0.0805972	0.0198898	0.952465	rs1769181	1	CHRM3	0	intronic	8.165	6	5	15	1	0	0
1:239984484:A:G	rs6429159	1	239984484	A	G	0.4113	4.58036e-05	-0.0808371	0.01989	0.95046	rs1769181	1	CHRM3	0	intronic	0.813	7	5	15	1	0	0
1:239984560:C:G	rs6429160	1	239984560	C	G	0.4111	4.84383e-05	-0.0805666	0.0198829	0.952276	rs1769181	1	CHRM3	0	intronic	0.976	6	5	15	1	0	0
1:239984925:A:G	rs1934349	1	239984925	G	A	0.4108	5.40674e-05	-0.0801081	0.0198977	0.952027	rs1769181	1	CHRM3	0	intronic	0.047	7	5	15	1	0	0
2:57981434:G:GT	rs140785851	2	57981434	GT	G	0.09517	0.000116784	0.123101	0.0319553	0.724566	rs74480281	2	CTD-2026C7.1	1128	intergenic	0.741	NA	5	15	1	0	0
2:57991535:C:T	rs17815124	2	57991535	T	C	0.09431	4.29156e-05	0.130503	0.0319068	0.740778	rs74480281	2	CTD-2026C7.1	0	ncRNA_intronic	4.302	7	5	15	1	0	0
2:58006573:A:G	rs74338168	2	58006573	G	A	0.0656	3.50357e-05	0.154659	0.0372914	0.833264	rs74480281	2	CTD-2026C7.1	13385	intergenic	0.296	6	5	15	0	0	0
2:58025594:A:G	rs17826430	2	58025594	A	G	0.09446	6.10854e-05	0.127902	0.0319247	0.742492	rs74480281	2	CTD-2026C7.1	32406	intergenic	0.111	6	5	15	0	0	0
2:58043909:A:T	rs76895776	2	58043909	A	T	0.09383	6.57707e-05	0.127747	0.0320142	0.75539	rs74480281	2	CTD-2026C7.1	50721	intergenic	1.737	6	7	15	0	0	0
2:58050256:A:G	rs77876353	2	58050256	G	A	0.09486	3.72174e-05	0.131299	0.03184	0.74598	rs74480281	2	CTD-2026C7.1	57068	intergenic	2.434	6	9	15	0	0	0
2:58066673:A:C	rs17049152	2	58066673	C	A	0.09517	3.21534e-05	0.132307	0.0318249	0.747024	rs74480281	2	VRK2	68112	intergenic	6.267	7	13	15	0	0	0
2:58069614:G:T	rs17230816	2	58069614	T	G	0.07467	1.87624e-05	0.15068	0.0351536	0.935946	rs74480281	2	VRK2	65171	intergenic	0.765	7	7	15	0	0	0
2:58079053:A:G	rs75081145	2	58079053	A	G	0.09367	4.26721e-05	0.130964	0.0320139	0.755983	rs74480281	2	VRK2	55732	intergenic	1.477	6	13	15	0	0	0
2:58083169:A:C	rs113069500	2	58083169	A	C	0.09496	3.83646e-05	0.13108	0.0318517	0.745517	rs74480281	2	VRK2	51616	intergenic	12.36	7	9	15	0	0	0
2:58102107:A:T	rs59159185	2	58102107	A	T	0.09023	2.00384e-05	0.139123	0.0325466	0.796967	rs74480281	2	VRK2	32678	intergenic	0.008	5	5	15	0	0	0
2:58130747:C:G	rs76580214	2	58130747	C	G	0.09052	9.29094e-06	0.144075	0.0324241	0.796512	rs74480281	2	VRK2	4038	intergenic	12.67	7	5	15	1	0	0
2:58131532:C:T	rs17049243	2	58131532	C	T	0.09044	9.33387e-06	0.144033	0.032424	0.797497	rs74480281	2	VRK2	3253	intergenic	3.32	6	7	15	1	0	0
2:58133686:G:T	rs77447799	2	58133686	T	G	0.09006	1.2149e-05	0.142448	0.0324733	0.799027	rs74480281	2	VRK2	1099	intergenic	9.234	3a	5	15	1	0	0
2:58138192:A:T	rs75575209	2	58138192	T	A	0.0873	1.25461e-05	0.143826	0.0328724	0.804898	rs74480281	2	VRK2	0	intronic	1.779	5	1	15	1	0	0
2:58141065:A:G	rs17049247	2	58141065	G	A	0.09075	1.34743e-05	0.141059	0.0323608	0.800003	rs74480281	2	VRK2	0	intronic	7.13	6	5	15	1	0	0
2:58153676:G:T	rs10189138	2	58153676	T	G	0.1207	1.06516e-06	0.140239	0.0286433	1	rs10189138	2	VRK2	0	intronic	2.294	6	9	15	1	0	0
2:58155962:A:G	rs79477059	2	58155962	A	G	0.09433	2.64705e-05	0.13365	0.0318188	0.758568	rs74480281	2	VRK2	0	intronic	8.854	6	5	15	1	0	0
2:58158099:C:T	rs56796021	2	58158099	C	T	0.09485	1.85936e-05	0.1359	0.0317381	0.754446	rs74480281	2	VRK2	0	intronic	4.962	6	9	15	1	0	0
2:58165132:A:G	rs113329317	2	58165132	G	A	0.09424	2.33589e-05	0.134583	0.0318293	0.760195	rs74480281	2	VRK2	0	intronic	5.808	7	5	15	1	0	0
2:58173577:C:G	rs78104330	2	58173577	C	G	0.09419	2.16075e-05	0.135124	0.0318178	0.761859	rs74480281	2	VRK2	0	intronic	0.4	6	14	15	1	0	0
2:58173621:A:G	rs6545674	2	58173621	G	A	0.09529	2.19579e-05	0.134613	0.0317145	0.753826	rs74480281	2	VRK2	0	intronic	3.327	7	14	15	1	0	0
2:58173955:C:G	rs59913344	2	58173955	C	G	0.09457	1.95204e-05	0.135822	0.0317991	0.756751	rs74480281	2	VRK2	0	intronic	2.545	7	14	15	1	0	0
2:58179795:C:T	rs79005319	2	58179795	T	C	0.09538	1.83761e-05	0.13576	0.0316719	0.777221	rs74480281	2	VRK2	0	intronic	7.302	6	14	15	1	0	0
2:58192905:C:T	rs17049270	2	58192905	T	C	0.09524	1.80235e-05	0.136017	0.031699	0.785278	rs74480281	2	VRK2	0	intronic	0.196	7	7	15	1	0	0
2:58202134:A:AAGG	rs142064865	2	58202134	AAGG	A	0.09589	2.02904e-05	0.134958	0.0316511	0.784756	rs74480281	2	VRK2	0	intronic	0.791	NA	5	15	1	0	0
2:58202575:C:T	rs57471952	2	58202575	C	T	0.09582	1.5563e-05	0.136641	0.0316012	0.785645	rs74480281	2	VRK2	0	intronic	2.762	7	5	15	1	0	0
2:58204718:C:T	rs74480281	2	58204718	C	T	0.07456	7.21441e-06	0.157671	0.0350292	1	rs74480281	2	VRK2	0	intronic	4.863	7	5	15	1	0	0
2:58208035:C:T	rs113963370	2	58208035	C	T	0.09611	1.91922e-05	0.135169	0.031607	0.789853	rs74480281	2	VRK2	0	intronic	4.023	5	5	15	1	0	0
2:58210291:A:G	rs80088616	2	58210291	A	G	0.0956	3.69053e-05	0.130897	0.031726	0.793129	rs74480281	2	VRK2	0	intronic	2.489	6	1	15	1	0	0
2:58217344:A:G	rs77622099	2	58217344	A	G	0.09051	3.72984e-05	0.133674	0.032446	0.762815	rs74480281	2	VRK2	0	intronic	16.6	4	7	15	1	0	0
2:58236542:C:T	rs17049296	2	58236542	C	T	0.09599	2.90141e-05	0.13255	0.0316943	0.78541	rs74480281	2	VRK2	0	intronic	3.128	7	5	15	1	0	0
2:58238594:C:T	rs17049298	2	58238594	C	T	0.09594	2.94484e-05	0.13255	0.0317115	0.785232	rs74480281	2	VRK2	0	intronic	3.22	6	7	15	1	0	0
2:58241493:A:T	rs59378271	2	58241493	T	A	0.09589	3.05242e-05	0.132388	0.0317299	0.786167	rs74480281	2	VRK2	0	intronic	7.108	6	9	15	1	0	0
2:58242037:C:T	rs60152647	2	58242037	T	C	0.09561	3.92572e-05	0.130747	0.0317873	0.783829	rs74480281	2	VRK2	0	intronic	0.617	7	9	15	1	0	0
2:58243567:C:T	rs112016302	2	58243567	T	C	0.09624	2.81327e-05	0.132764	0.0316943	0.779644	rs74480281	2	VRK2	0	intronic	0.333	7	9	15	1	0	0
2:58250433:A:G	rs74563533	2	58250433	A	G	0.0972	0.000176656	0.118791	0.0317106	0.758938	rs74480281	2	VRK2	0	intronic	4.231	5	2	15	1	0	0
2:58254078:A:G	rs10171955	2	58254078	G	A	0.1788	0.000129051	0.096394	0.0251777	0.614013	rs10189138	2	VRK2	0	intronic	2.442	5	5	15	1	0	0
2:58254915:C:T	rs78281185	2	58254915	C	T	0.0974	0.000135936	0.120739	0.0316676	0.761574	rs74480281	2	VRK2	0	intronic	5.455	7	5	15	1	0	0
2:58264510:A:G	rs17049318	2	58264510	G	A	0.09766	0.000173483	0.118645	0.0316279	0.760195	rs74480281	2	VRK2	0	intronic	9.423	7	4	15	1	0	0
2:58280798:A:C	rs3771204	2	58280798	C	A	0.09755	0.000164806	0.119161	0.0316514	0.756067	rs74480281	2	VRK2	0	intronic	8.485	7	4	5	1	0	0
2:58290051:C:T	rs75297255	2	58290051	C	T	0.09753	0.000154627	0.119663	0.0316517	0.755529	rs74480281	2	VRK2	0	intronic	6.192	7	4	5	1	0	0
2:58294917:A:G	rs78831119	2	58294917	G	A	0.09761	0.000173965	0.118693	0.0316417	0.755065	rs74480281	2	VRK2	0	intronic	8.682	7	4	5	1	0	0
2:58295073:G:GT	rs375205255	2	58295073	GT	G	0.09503	0.000177191	0.119134	0.0318037	0.760808	rs74480281	2	VRK2	0	intronic	1.348	NA	4	5	1	0	0
2:58295959:A:C	rs112046298	2	58295959	C	A	0.09631	0.00013734	0.120561	0.0316239	0.753102	rs74480281	2	VRK2	0	intronic	0.972	6	4	5	1	0	0
2:58296497:C:T	rs3771206	2	58296497	T	C	0.09853	0.00010784	0.121942	0.0315022	0.743288	rs74480281	2	VRK2	0	intronic	3.105	7	4	5	1	0	0
2:58300093:C:T	rs2196806	2	58300093	T	C	0.0987	0.000110994	0.121635	0.0314737	0.742669	rs74480281	2	VRK2	0	intronic	10.71	NA	4	5	1	0	0
2:58301507:A:G	rs73942293	2	58301507	G	A	0.09869	0.000139492	0.119926	0.0314906	0.74196	rs74480281	2	VRK2	0	intronic	3.087	6	4	5	1	0	0
2:58302354:C:T	rs78323352	2	58302354	T	C	0.09723	0.000229476	0.116676	0.0317074	0.752312	rs74480281	2	VRK2	0	intronic	1.637	6	1	5	1	0	0
2:58309374:C:T	rs7577299	2	58309374	C	T	0.0993	0.000112578	0.121432	0.0314458	0.729647	rs74480281	2	VRK2	0	intronic	4.423	6	5	5	1	0	0
2:58309959:A:T	rs77461828	2	58309959	A	T	0.09584	0.000203405	0.118243	0.0318572	0.73286	rs74480281	2	VRK2	0	intronic	4.625	6	5	5	1	0	0
2:58311750:A:G	rs77808574	2	58311750	A	G	0.09625	0.000142348	0.12075	0.0317712	0.728171	rs74480281	2	VRK2	0	intronic	0.406	7	4	5	1	0	0
2:58312433:A:T	rs75018627	2	58312433	T	A	0.09635	0.000136694	0.120993	0.0317451	0.729544	rs74480281	2	VRK2	0	intronic	5.646	6	4	5	1	0	0
2:58316081:A:G	rs77495955	2	58316081	G	A	0.09658	0.000165156	0.119444	0.0317258	0.727757	rs74480281	2	VRK2	0	intronic	0.394	5	4	5	1	0	0
2:58325745:A:AGCC	rs148889824	2	58325745	AGCC	A	0.09612	0.000195453	0.118343	0.031798	0.731102	rs74480281	2	VRK2	0	intronic	0.274	NA	5	15	1	0	0
2:58326448:A:G	rs17049334	2	58326448	G	A	0.09663	0.000171627	0.119169	0.031728	0.727735	rs74480281	2	VRK2	0	intronic	6.014	4	4	15	1	0	0
2:58327370:C:G	rs17049339	2	58327370	C	G	0.09654	0.000182665	0.118763	0.0317574	0.726359	rs74480281	2	VRK2	0	intronic	10.54	6	4	15	1	0	0
2:58329781:A:G	rs76367119	2	58329781	G	A	0.09669	0.000177543	0.11892	0.0317319	0.728417	rs74480281	2	VRK2	0	intronic	0.655	6	4	15	1	0	0
2:58333886:C:CAG	rs753726008	2	58333886	C	CAG	0.09601	0.000211256	0.11778	0.0318337	0.72362	rs74480281	2	VRK2	0	intronic	5.484	NA	5	15	1	0	0
2:58340731:A:G	rs113473780	2	58340731	G	A	0.06992	0.000137553	0.139706	0.0365776	0.840486	rs74480281	2	VRK2	0	intronic	2.658	5	2	15	1	0	0
2:58346019:C:T	rs111258777	2	58346019	C	T	0.1039	4.53133e-05	0.125107	0.0306786	0.670402	rs74480281	2	VRK2	0	intronic	3.002	4	1	15	1	0	0
2:58346966:A:G	rs17049351	2	58346966	G	A	0.09665	0.00016169	0.119766	0.0317752	0.724786	rs74480281	2	VRK2	0	intronic	8.397	6	5	15	1	0	0
2:58354422:A:G	rs3771211	2	58354422	G	A	0.09629	0.000220993	0.117236	0.0317599	0.726802	rs74480281	2	VRK2	0	intronic	7.836	3a	5	5	1	0	0
2:58354552:C:T	rs3771212	2	58354552	T	C	0.09619	0.000196343	0.118217	0.0317734	0.725423	rs74480281	2	VRK2	0	intronic	0.019	5	5	5	1	0	0
2:58363449:A:C	rs17049366	2	58363449	C	A	0.09661	0.000270166	0.115571	0.0317597	0.727145	rs74480281	2	VRK2	0	intronic	4.404	7	4	5	1	0	0
2:58370547:A:G	rs76569295	2	58370547	G	A	0.09667	0.000215515	0.117214	0.0317154	0.719673	rs74480281	2	VRK2	0	intronic	0.144	7	4	5	1	0	0
2:58372175:C:G	rs74599659	2	58372175	G	C	0.09665	0.000236508	0.116431	0.0317332	0.717029	rs74480281	2	VRK2	0	intronic	15.24	7	4	5	1	0	0
2:58372978:A:G	rs115632484	2	58372978	G	A	0.09742	0.000179984	0.118401	0.0316137	0.713937	rs74480281	2	VRK2	0	intronic	0.243	7	4	5	1	0	0
2:58375985:C:T	rs77676988	2	58375985	C	T	0.09639	0.000213492	0.1174	0.0317365	0.721882	rs74480281	2	VRK2	0	intronic	1.498	7	4	5	1	0	0
2:58381391:A:AT	rs140562486	2	58381391	AT	A	0.09633	0.000210066	0.117511	0.0317499	0.718973	rs74480281	2	VRK2	0	intronic	7.079	NA	4	5	1	0	0
2:58384827:A:G	rs17614198	2	58384827	G	A	0.07019	0.000127022	0.139088	0.0362285	0.824543	rs74480281	2	VRK2	0	intronic	4.22	7	4	5	1	0	0
2:58385679:T:TAA	rs143112594	2	58385679	TAA	T	0.09655	0.000125845	0.121168	0.0316249	0.720186	rs74480281	2	VRK2	0	intronic	1.229	NA	4	5	1	0	0
2:58390538:C:T	rs10445895	2	58390538	C	T	0.09428	0.000150505	0.12133	0.0320536	0.707988	rs74480281	2	FANCL	0	UTR3	7.075	6	4	5	1	0	0
2:58390547:A:G	rs10445896	2	58390547	A	G	0.09525	0.000127808	0.122148	0.0318953	0.705065	rs74480281	2	FANCL	0	UTR3	0.701	6	4	5	1	0	0
2:58391857:A:T	rs74561078	2	58391857	T	A	0.06996	0.000130144	0.139026	0.0362822	0.819682	rs74480281	2	FANCL	0	intronic	4.9	6	4	5	1	0	0
2:58402126:G:T	rs150218524	2	58402126	T	G	0.09398	9.34496e-05	0.125082	0.0319912	0.737009	rs74480281	2	FANCL	0	intronic	1.447	7	5	15	1	0	0
2:58402377:A:C	rs370412981	2	58402377	C	A	0.09407	0.000271963	0.116568	0.0320564	0.735518	rs74480281	2	FANCL	0	intronic	2.931	6	5	15	1	0	0
2:58404956:A:G	rs112109001	2	58404956	G	A	0.09453	0.000135572	0.12203	0.0320088	0.729414	rs74480281	2	FANCL	0	intronic	2.066	6	5	15	1	0	0
2:58438398:C:T	rs113506287	2	58438398	C	T	0.09655	0.000168401	0.119119	0.0316867	0.714573	rs74480281	2	FANCL	0	intronic	2.577	5	4	8	1	0	0
2:58441275:A:T	rs79405536	2	58441275	T	A	0.09659	0.000158983	0.119543	0.031682	0.715259	rs74480281	2	FANCL	0	intronic	7.944	7	4	5	1	0	0
2:58452531:A:G	rs79064653	2	58452531	A	G	0.0963	0.000113516	0.122166	0.0316839	0.716761	rs74480281	2	FANCL	0	intronic	7.427	5	4	5	1	0	0
2:58453930:A:G	rs79588315	2	58453930	G	A	0.0965	0.00011785	0.121861	0.0316781	0.71626	rs74480281	2	FANCL	0	intronic	21.1	6	4	5	1	0	0
2:58456755:A:G	rs56246409	2	58456755	G	A	0.09775	7.10595e-05	0.125021	0.0314632	0.705018	rs74480281	2	FANCL	0	intronic	5.037	7	4	5	1	0	0
2:58462269:A:G	rs80099621	2	58462269	A	G	0.0964	0.00012843	0.121199	0.0316803	0.715912	rs74480281	2	FANCL	0	intronic	1.184	5	4	5	1	0	0
2:58467210:C:T	rs79268223	2	58467210	C	T	0.09619	0.000159103	0.119629	0.0317047	0.715186	rs74480281	2	FANCL	0	intronic	4.281	7	1	5	1	0	0
2:58471081:C:CAA	rs575265211	2	58471081	CAA	C	0.1064	6.08035e-05	0.122332	0.0305207	0.644666	rs74480281	2	RP11-334G22.1	2259	intergenic	0.518	NA	5	15	1	0	0
2:58473528:A:C	rs112103317	2	58473528	C	A	0.0962	0.000139944	0.120548	0.0316803	0.713782	rs74480281	2	RP11-334G22.1	4706	intergenic	3.085	6	14	15	1	0	0
2:58484367:C:T	rs76261327	2	58484367	C	T	0.0953	0.000176982	0.119095	0.0317981	0.717555	rs74480281	2	EIF3FP3	4663	intergenic	4.919	7	9	15	1	0	0
2:58485694:C:T	rs78547376	2	58485694	C	T	0.09543	0.000272097	0.115689	0.0318284	0.707696	rs74480281	2	EIF3FP3	5990	intergenic	0.565	3a	9	15	1	0	0
2:58496055:A:G	rs75499011	2	58496055	A	G	0.0976	9.11825e-05	0.122932	0.0314569	0.669602	rs74480281	2	AC007250.4	6956	intergenic	1.161	4	7	15	1	0	0
2:58497404:A:AAC	rs758664600	2	58497404	A	AAC	0.09755	0.000145006	0.119536	0.03149	0.680417	rs74480281	2	AC007250.4	5607	intergenic	4.456	NA	7	15	1	0	0
2:58502679:C:T	rs112144830	2	58502679	C	T	0.09705	0.000102047	0.122106	0.0314632	0.666079	rs74480281	2	AC007250.4	332	upstream	13.54	6	5	15	1	0	0
2:58581047:A:G	rs17049478	2	58581047	A	G	0.06854	0.000471211	0.128886	0.0367868	0.606358	rs74480281	2	AC007250.4	57363	intergenic	11.79	7	5	15	0	0	0
4:6593780:C:T	rs4446405	4	6593780	T	C	0.01429	0.000319355	0.248309	0.0683587	0.803028	rs56332079	3	MAN2B2	0	intronic	1.432	2a	4	5	1	0	0
4:6596477:C:T	rs75128884	4	6596477	T	C	0.01521	7.65868e-05	0.268556	0.0670146	0.841311	rs56332079	3	MAN2B2	0	intronic	2.08	5	4	4	1	0	0
4:6598350:C:G	rs6852555	4	6598350	G	C	0.01536	8.7534e-05	0.262658	0.0660997	0.861347	rs56332079	3	MAN2B2	0	intronic	1.137	5	3	5	1	0	0
4:6598700:C:T	rs6839485	4	6598700	C	T	0.01546	8.04257e-05	0.264356	0.0661844	0.855587	rs56332079	3	MAN2B2	0	intronic	2.116	5	4	4	1	0	0
4:6601306:C:G	rs28503856	4	6601306	G	C	0.01536	1.50838e-05	0.290145	0.0659	0.885751	rs56332079	3	MAN2B2	0	intronic	0.054	5	4	5	1	0	0
4:6601315:A:G	rs28547915	4	6601315	G	A	0.01387	7.32331e-05	0.27345	0.0680218	0.863002	rs56332079	3	MAN2B2	0	intronic	1.932	5	4	5	1	0	0
4:6602124:C:T	rs75061772	4	6602124	T	C	0.01531	1.84919e-05	0.287419	0.06595	0.888746	rs56332079	3	MAN2B2	0	intronic	2.329	5	4	4	1	0	0
4:6604850:A:G	rs28496600	4	6604850	A	G	0.01541	6.66637e-05	0.268756	0.0664417	0.894749	rs56332079	3	MAN2B2	0	intronic	0.559	5	4	4	1	0	0
4:6605362:A:G	rs115187260	4	6605362	A	G	0.01521	4.41071e-05	0.2772	0.0668348	0.891754	rs56332079	3	MAN2B2	0	intronic	0.161	5	4	4	1	0	0
4:6607396:A:G	rs180944199	4	6607396	A	G	0.0149	4.82503e-05	0.278717	0.0675107	0.873793	rs56332079	3	MAN2B2	0	intronic	2.358	3a	4	4	1	0	0
4:6609270:C:T	rs114792928	4	6609270	T	C	0.0145	0.000130335	0.265142	0.0684215	0.855447	rs56332079	3	MAN2B2	0	intronic	0.905	7	4	4	1	0	0
4:6609385:A:G	rs76901716	4	6609385	A	G	0.01516	6.72956e-05	0.269803	0.066657	0.891755	rs56332079	3	MAN2B2	0	intronic	0.03	7	4	4	1	0	0
4:6610775:A:G	rs56332079	4	6610775	A	G	0.01712	3.56985e-06	0.290128	0.0615464	1	rs56332079	3	MAN2B2	0	intronic	1.526	4	4	4	1	0	0
4:6612537:A:C	rs112262212	4	6612537	A	C	0.01486	3.08773e-05	0.283707	0.0669372	0.873436	rs56332079	3	MAN2B2	0	intronic	7.512	5	4	4	1	0	0
4:6613486:A:G	rs140619248	4	6613486	G	A	0.01506	5.36949e-05	0.274153	0.066834	0.861213	rs56332079	3	MAN2B2	0	intronic	1.404	7	4	4	1	0	0
4:6614643:A:G	rs111816934	4	6614643	A	G	0.01423	7.20246e-05	0.273603	0.0678834	0.871759	rs56332079	3	MAN2B2	0	intronic	0.282	5	4	4	1	0	0
4:58395415:C:T	rs73244708	4	58395415	T	C	0.01257	1.6298e-05	0.333201	0.0756038	0.884948	rs150997202	4	RP11-319E12.2	34015	intergenic	0.479	7	9	15	0	0	0
4:58492661:A:G	rs150997202	4	58492661	A	G	0.01249	7.06681e-06	0.348621	0.0759059	1	rs150997202	4	RP11-4O3.1	0	ncRNA_intronic	0.057	6	9	15	1	0	0
4:127021032:A:G	rs80064700	4	127021032	A	G	0.2391	0.000986705	-0.0772878	0.0234259	0.779342	rs13143545	5	RP11-318I4.2	6261	intergenic	3.323	7	9	15	1	0	0
4:127039648:C:CT	rs35149951	4	127039648	CT	C	0.2372	0.0008825	-0.0783759	0.0235326	0.793799	rs13143545	5	RP11-318I4.2	11569	intergenic	0.021	NA	9	15	0	0	0
4:127048641:C:T	rs13146295	4	127048641	C	T	0.2376	0.00120348	-0.076099	0.023475	0.791507	rs13143545	5	RP11-318I4.2	20562	intergenic	0.756	6	9	15	0	0	0
4:127050833:C:T	rs558635	4	127050833	T	C	0.2809	0.00658971	0.0603448	0.0221099	0.629578	rs13143545	5	RP11-318I4.2	22754	intergenic	6.888	6	9	15	0	0	0
4:127056274:C:T	rs475071	4	127056274	C	T	0.2807	0.00654308	0.0604033	0.0221178	0.631132	rs13143545	5	RP11-318I4.2	28195	intergenic	3.5	7	9	15	0	0	0
4:127056452:A:T	rs34777425	4	127056452	T	A	0.2375	0.00117582	-0.0762921	0.0234851	0.79261	rs13143545	5	RP11-318I4.2	28373	intergenic	4.486	5	9	15	0	0	0
4:127060790:A:G	rs71631501	4	127060790	A	G	0.2371	0.00127784	-0.0757968	0.0235014	0.793404	rs13143545	5	RP11-318I4.2	32711	intergenic	1.126	7	15	15	0	0	0
4:127066740:C:T	rs111716328	4	127066740	T	C	0.237	0.000671538	-0.0801996	0.0235504	0.801653	rs13143545	5	RP11-318I4.2	38661	intergenic	2.933	7	15	15	0	0	0
4:127069150:T:TG	4:127069150_TG_T	4	127069150	T	TG	0.2707	2.2961e-05	-0.0954428	0.022588	0.747282	rs13143545	5	RP11-318I4.2	41071	intergenic	1.725	NA	9	15	0	0	0
4:127069154:A:G	rs201977236	4	127069154	A	G	0.2367	0.000821204	-0.0788821	0.0235484	0.802642	rs13143545	5	RP11-318I4.2	41075	intergenic	1.291	6	9	15	0	0	0
4:127072596:C:T	rs561662	4	127072596	T	C	0.3119	0.00251241	0.0651764	0.0214987	0.6091	rs13143545	5	RP11-318I4.2	44517	intergenic	2.906	NA	9	15	0	0	0
4:127076188:A:G	rs10013769	4	127076188	G	A	0.3076	0.00201571	0.0668658	0.0215898	0.623609	rs13143545	5	RP11-318I4.2	48109	intergenic	2.67	7	9	15	0	0	0
4:127080561:A:G	rs550111	4	127080561	G	A	0.3122	0.00162705	0.0679597	0.0215173	0.610937	rs13143545	5	RP11-318I4.2	52482	intergenic	4.059	NA	15	15	0	0	0
4:127086041:C:T	rs75302904	4	127086041	C	T	0.246	0.000258076	-0.0852156	0.0232991	0.854093	rs13143545	5	RP11-318I4.2	57962	intergenic	0.995	7	15	15	0	0	0
4:127086165:C:T	rs62312794	4	127086165	T	C	0.293	0.001807	0.0686957	0.0219281	0.676496	rs13143545	5	RP11-318I4.2	58086	intergenic	0.553	7	15	15	0	0	0
4:127086286:A:T	rs79523436	4	127086286	A	T	0.2469	0.000255657	-0.0849772	0.0232295	0.84941	rs13143545	5	RP11-318I4.2	58207	intergenic	0.641	7	15	15	0	0	0
4:127087160:A:G	rs11728311	4	127087160	A	G	0.2929	0.00177657	0.0688071	0.021929	0.676586	rs13143545	5	RP11-318I4.2	59081	intergenic	0.516	7	15	15	0	0	0
4:127088140:C:T	rs523306	4	127088140	T	C	0.2945	0.00165429	0.0690069	0.0218634	0.669564	rs13143545	5	RP11-318I4.2	60061	intergenic	0.038	NA	9	15	0	0	0
4:127100520:A:G	rs79055599	4	127100520	G	A	0.2467	0.000248201	-0.0851837	0.0232447	0.849914	rs13143545	5	RP11-318I4.2	72441	intergenic	3.07	6	9	15	0	0	0
4:127112831:C:T	rs1601099	4	127112831	T	C	0.2907	0.00132102	0.0708591	0.0219966	0.71113	rs13143545	5	RP11-318I4.2	84752	intergenic	1.293	NA	5	15	0	0	0
4:127157566:A:C	rs13143545	4	127157566	A	C	0.2226	6.74086e-06	-0.109516	0.0243596	1	rs13143545	5	RP11-318I4.2	129487	intergenic	4.055	7	9	15	0	0	0
4:127175769:A:G	rs1601097	4	127175769	G	A	0.2665	3.54285e-05	-0.0944909	0.022925	0.771668	rs13143545	5	RP11-318I4.2	147690	intergenic	2.392	NA	15	15	0	0	0
4:140621478:G:T	rs6536382	4	140621478	G	T	0.4924	0.00413097	0.0564805	0.019752	0.614906	rs7685172	6	MGST2	0	intronic	2.381	7	4	5	1	0	0
4:140653300:A:T	rs7685172	4	140653300	A	T	0.3857	5.82325e-06	-0.090588	0.0199462	1	rs7685172	6	MGST2:MAML3	00:00:00	intronic	2.937	6	5	5	1	0	0
4:140654989:A:C	rs907322	4	140654989	C	A	0.4585	0.000562247	-0.067953	0.0196644	0.729048	rs7685172	6	MGST2:MAML3	00:00:00	intronic	0.102	NA	5	5	1	0	0
4:140655760:C:G	rs4580611	4	140655760	G	C	0.4604	0.000331922	0.0707687	0.0196751	0.722074	rs7685172	6	MGST2:MAML3	00:00:00	intronic	16.3	5	1	2	1	0	0
4:183856996:G:T	rs55785070	4	183856996	T	G	0.028	0.000495354	0.197599	0.0561864	0.61848	rs72697319	7	DCTD	17906	intergenic	0.756	5	5	15	0	0	0
4:183874887:A:G	rs7657467	4	183874887	A	G	0.02798	0.000461578	0.198018	0.0560216	0.625685	rs72697319	7	DCTD	35797	intergenic	1.967	5	9	15	0	0	0
4:183918013:A:G	rs563364623	4	183918013	A	G	0.02625	0.000404802	0.199831	0.056097	0.607882	rs72697319	7	RP11-335L23.2	31740	intergenic	0.756	NA	9	15	0	0	0
4:184033907:C:T	rs56334851	4	184033907	T	C	0.0201	4.02696e-05	0.261054	0.06263	0.927125	rs72697319	7	WWC2	0	intronic	1.819	5	2	15	1	0	0
4:184079348:A:G	rs72697319	4	184079348	G	A	0.01878	3.15552e-06	0.300906	0.063269	1	rs72697319	7	WWC2	0	intronic	0.566	3a	5	15	1	0	0
5:119228751:A:T	rs114668603	5	119228751	A	T	0.0658	0.00153484	0.119549	0.0375453	0.636883	rs62374037	8	CTC-507E12.1	211975	intergenic	4.325	6	7	15	0	0	0
5:119228752:C:T	rs115258208	5	119228752	C	T	0.0661	0.001487	0.119499	0.0374459	0.633341	rs62374037	8	CTC-507E12.1	211976	intergenic	2.368	6	7	15	0	0	0
5:119243689:C:T	rs62374037	5	119243689	C	T	0.09905	9.89099e-06	0.138263	0.0312069	1	rs62374037	8	CTC-507E12.1	226913	intergenic	1.905	7	9	15	0	0	0
5:119247807:G:T	rs62374039	5	119247807	G	T	0.06611	0.000764047	0.125951	0.0372574	0.652643	rs62374037	8	CTC-507E12.1	231031	intergenic	10.46	6	9	15	0	0	0
5:119387306:A:G	rs62377420	5	119387306	G	A	0.08209	1.52255e-05	0.143961	0.0332845	0.71603	rs62374037	8	CTC-552D5.1	193836	intergenic	3.811	7	5	15	0	0	0
5:119392433:A:G	rs1209532	5	119392433	A	G	0.4731	3.65851e-05	-0.0818417	0.0198521	0.863718	rs1191733	8	CTC-552D5.1	188709	intergenic	0.183	7	7	15	0	0	0
5:119393784:C:G	rs1191733	5	119393784	G	C	0.4828	1.30021e-06	-0.0949835	0.019707	1	rs1191733	8	CTC-552D5.1	187358	intergenic	1.282	5	5	15	0	0	0
5:119396321:G:T	rs4144676	5	119396321	G	T	0.4363	1.40648e-05	0.0866345	0.0199721	0.790082	rs1191733	8	CTC-552D5.1	184821	intergenic	1.305	6	5	15	0	0	0
5:119412658:A:C	rs1191746	5	119412658	A	C	0.4519	5.44128e-05	-0.0800439	0.0198517	0.741097	rs1191733	8	CTC-552D5.1	168484	intergenic	2.293	6	9	15	0	0	0
5:119422912:A:G	rs1191735	5	119422912	A	G	0.44	4.11172e-05	-0.0811954	0.0198469	0.776705	rs1191733	8	CTC-552D5.1	158230	intergenic	0.478	NA	5	15	0	0	0
5:119439819:C:T	rs7721883	5	119439819	C	T	0.4635	1.62542e-05	0.08486	0.0197481	0.854621	rs1191733	8	CTC-552D5.1	141323	intergenic	4.098	6	2	15	0	0	0
5:119455220:C:T	rs139987351	5	119455220	C	T	0.2979	4.00352e-06	-0.10048	0.0219202	1	rs139987351	8	CTC-552D5.1	125922	intergenic	1.511	7	15	15	0	0	0
5:119466318:C:T	rs199780034	5	119466318	C	T	0.4622	7.43943e-06	-0.0885402	0.019817	0.855167	rs1191733	8	CTC-552D5.1	114824	intergenic	0.904	6	15	15	0	0	0
5:119466371:A:G	rs200768089	5	119466371	A	G	0.4614	7.59526e-06	-0.0885033	0.0198288	0.854459	rs1191733	8	CTC-552D5.1	114771	intergenic	0.486	7	15	15	0	0	0
5:119471268:A:G	rs13361397	5	119471268	A	G	0.2646	2.50065e-05	-0.0958135	0.0228008	0.835794	rs139987351	8	CTC-552D5.1	109874	intergenic	0.083	7	5	15	0	0	0
5:119472661:C:T	rs351122	5	119472661	T	C	0.4635	5.42997e-06	-0.0896366	0.0197734	0.850913	rs1191733	8	CTC-552D5.1	108481	intergenic	0.285	NA	5	15	0	0	0
5:120500180:A:G	rs116330725	5	120500180	A	G	0.01605	0.000272159	0.245129	0.066566	0.612897	rs114595940	9	CTD-2020P22.1	31494	intergenic	1.236	6	9	15	0	0	0
5:120661636:G:T	rs144877157	5	120661636	T	G	0.01341	3.03871e-05	0.291957	0.0688953	0.780482	rs114595940	9	CTC-546K23.1	0	ncRNA_exonic	1.663	5	7	15	1	0	0
5:120756318:G:T	rs114595940	5	120756318	T	G	0.01695	7.40387e-06	0.301373	0.0660379	1	rs114595940	9	CTC-546K23.1	63224	intergenic	2.492	7	5	15	0	0	0
5:120764650:C:T	rs191189566	5	120764650	C	T	0.01962	8.72227e-06	0.275933	0.0612365	0.910729	rs114595940	9	CTC-546K23.1	71556	intergenic	2.519	7	14	15	0	0	0
5:120775276:C:T	rs12187761	5	120775276	T	C	0.01948	1.51475e-05	0.271428	0.0619661	0.924689	rs114595940	9	CTC-546K23.1	82182	intergenic	3.437	7	9	15	0	0	0
5:120808445:C:G	rs79050973	5	120808445	C	G	0.01772	1.87235e-05	0.277125	0.0639686	0.894857	rs114595940	9	RP11-510I6.1	103097	intergenic	1.249	7	9	15	0	0	0
5:120857094:A:C	rs116118549	5	120857094	A	C	0.01984	1.56598e-05	0.266514	0.0609856	0.906519	rs114595940	9	RP11-510I6.1	54448	intergenic	1.56	7	15	15	0	0	0
5:120865233:A:C	rs116535727	5	120865233	A	C	0.01821	2.00301e-05	0.27556	0.0636799	0.958213	rs114595940	9	RP11-510I6.1	46309	intergenic	0.67	7	9	15	0	0	0
5:120872569:C:T	rs76845652	5	120872569	C	T	0.01826	2.28092e-05	0.274096	0.0637654	0.952101	rs114595940	9	RP11-510I6.1	38973	intergenic	0.016	7	9	15	0	0	0
5:120882892:C:T	rs115427395	5	120882892	T	C	0.0189	3.6321e-05	0.26559	0.0634667	0.930508	rs114595940	9	RP11-510I6.1	28650	intergenic	1.797	7	9	15	0	0	0
5:120930287:A:G	rs75184624	5	120930287	A	G	0.01735	2.40738e-05	0.272517	0.0637177	0.791527	rs114595940	9	RP11-510I6.1	18271	intergenic	0.307	6	9	15	0	0	0
5:120948636:G:T	rs142830293	5	120948636	T	G	0.01569	0.000783578	0.226563	0.0669387	0.750704	rs114595940	9	RP11-510I6.2	3305	intergenic	1.61	6	15	15	1	0	0
5:166320447:C:T	rs148209367	5	166320447	T	C	0.02262	3.09664e-06	0.271057	0.0574148	1	rs148209367	10	CTB-7E3.1	11779	intergenic	0.076	7	9	15	0	0	0
6:48622345:A:C	rs146351592	6	48622345	A	C	0.01393	0.00254751	0.227041	0.0738941	0.743014	rs4715114	11	AL391538.1	195214	intergenic	0.783	7	5	15	0	0	0
6:48623548:A:C	rs146167021	6	48623548	A	C	0.01398	0.000986464	0.243563	0.0727055	0.752959	rs4715114	11	AL391538.1	194011	intergenic	6.234	5	5	15	0	0	0
6:48628090:G:GT	rs200240687	6	48628090	GT	G	0.01452	0.00129292	0.236419	0.0722326	0.769311	rs4715114	11	AL391538.1	189469	intergenic	1.164	NA	5	15	0	0	0
6:48641768:A:T	rs146911481	6	48641768	T	A	0.01507	0.000876104	0.238727	0.0705277	0.762113	rs4715114	11	AL391538.1	175791	intergenic	2.737	5	5	15	0	0	0
6:48683797:A:C	rs72869021	6	48683797	A	C	0.0154	0.000519243	0.246745	0.0699361	0.79395	rs4715114	11	AL391538.1	133762	intergenic	0.156	7	7	15	0	0	0
6:48741137:A:ACAGAAATTATAT	6:48741137_ACAGAAATTATAT_A	6	48741137	A	ACAGAAATTATAT	0.01505	0.000525793	0.24904	0.0706286	0.779505	rs4715114	11	AL391538.1	76422	intergenic	4.555	NA	5	15	0	0	0
6:48750024:G:T	rs56258364	6	48750024	T	G	0.01486	0.000395146	0.256252	0.0711319	0.787344	rs4715114	11	AL391538.1	67535	intergenic	6.263	5	5	15	0	0	0
6:48771436:C:T	rs72870860	6	48771436	C	T	0.01685	0.00158183	0.216242	0.0675321	0.74399	rs4715114	11	AL391538.1	46123	intergenic	0.331	7	14	15	0	0	0
6:48777308:A:T	rs72870878	6	48777308	T	A	0.0154	0.00038967	0.25111	0.0697206	0.799489	rs4715114	11	AL391538.1	40251	intergenic	0.559	6	7	15	0	0	0
6:48793126:C:T	rs148061963	6	48793126	T	C	0.01655	0.00105492	0.225064	0.0677727	0.757423	rs4715114	11	AL391538.1	24433	intergenic	0.164	5	2	15	0	0	0
6:48860033:A:T	rs1206670	6	48860033	A	T	0.01692	4.05523e-06	-0.307457	0.0650939	0.982163	rs4715114	11	AL391538.1	42393	intergenic	0.511	6	5	15	0	0	0
6:48902448:A:G	rs4715114	6	48902448	G	A	0.0176	3.13111e-06	-0.305735	0.0639472	1	rs4715114	11	RP1-57E3.1	17258	intergenic	2.012	7	5	15	0	0	0
6:48933070:C:G	rs9463448	6	48933070	G	C	0.01591	9.78822e-06	-0.306512	0.0678011	0.926289	rs4715114	11	RP1-57E3.1	12651	intergenic	0.704	7	5	15	0	0	0
6:48991169:G:T	rs7772886	6	48991169	T	G	0.01609	7.10818e-05	-0.272812	0.0674354	0.933796	rs4715114	11	RP4-724P12.1	54179	intergenic	1.222	7	5	15	0	0	0
6:49003745:A:C	rs7754435	6	49003745	C	A	0.01207	7.13326e-05	-0.285228	0.0705369	0.912449	rs4715114	11	RP4-724P12.1	41603	intergenic	0.204	6	5	15	0	0	0
6:49158646:A:G	rs2516117	6	49158646	A	G	0.01641	0.000237207	0.247663	0.0663746	0.771173	rs4715114	11	RP1-142O9.2	82594	intergenic	1.587	NA	15	15	0	0	0
6:49199380:C:T	rs72868461	6	49199380	T	C	0.01892	0.00015294	0.236852	0.0615826	0.667965	rs4715114	11	RP1-142O9.2	41860	intergenic	1.278	6	5	15	0	0	0
6:67151932:G:T	rs62415368	6	67151932	T	G	0.1595	1.89763e-06	-0.13169	0.0277174	1	rs62415368	12	AC002485.1	82539	intergenic	0.995	7	9	15	0	0	0
6:67152065:C:T	rs62415369	6	67152065	T	C	0.1398	2.28359e-06	-0.137842	0.0292402	0.796719	rs62415368	12	AC002485.1	82672	intergenic	2.587	7	9	15	0	0	0
6:67152120:A:C	rs62415370	6	67152120	A	C	0.1031	2.04386e-06	-0.15797	0.033426	0.635664	rs62415368	12	AC002485.1	82727	intergenic	3.079	6	9	15	0	0	0
6:67152598:A:T	rs9345827	6	67152598	A	T	0.2266	5.27181e-06	0.10876	0.0239947	0.69213	rs9363593	12	AC002485.1	83205	intergenic	0.289	7	9	15	0	0	0
6:67152981:A:G	rs1473876	6	67152981	A	G	0.235	1.84706e-05	0.100767	0.0236231	0.727	rs9363593	12	AC002485.1	83588	intergenic	2.622	6	9	15	0	0	0
6:67153084:A:G	rs1473877	6	67153084	G	A	0.235	1.71246e-05	0.10124	0.0236366	0.727376	rs9363593	12	AC002485.1	83691	intergenic	4.571	6	9	15	0	0	0
6:67153286:C:T	rs4551151	6	67153286	T	C	0.2585	1.2482e-05	0.0994638	0.0228543	0.642402	rs9363593	12	AC002485.1	83893	intergenic	0.979	7	9	15	0	0	0
6:67153686:C:T	rs9354423	6	67153686	T	C	0.2587	1.21258e-05	0.0995235	0.0228353	0.642686	rs9363593	12	AC002485.1	84293	intergenic	1.152	7	9	15	0	0	0
6:67153711:T:TAA	rs34735043	6	67153711	TAA	T	0.2047	3.61532e-05	0.101964	0.0248192	0.860037	rs9363593	12	AC002485.1	84318	intergenic	1.076	NA	9	15	0	0	0
6:67153930:A:G	rs9294698	6	67153930	A	G	0.2588	1.23039e-05	0.0994055	0.0228248	0.642563	rs9363593	12	AC002485.1	84537	intergenic	1.482	6	9	15	0	0	0
6:67153952:C:G	rs9294699	6	67153952	C	G	0.2082	2.92639e-05	0.102608	0.0246759	0.8446	rs9363593	12	AC002485.1	84559	intergenic	0.86	6	9	15	0	0	0
6:67153988:C:T	rs9294700	6	67153988	C	T	0.2047	3.06304e-05	0.10283	0.0247997	0.860382	rs9363593	12	AC002485.1	84595	intergenic	3.238	6	9	15	0	0	0
6:67154117:A:C	rs9294701	6	67154117	A	C	0.2082	2.99163e-05	0.102469	0.0246726	0.844613	rs9363593	12	AC002485.1	84724	intergenic	3.879	7	9	15	0	0	0
6:67154369:A:C	rs9294702	6	67154369	C	A	0.2082	2.99462e-05	0.102462	0.0246724	0.844613	rs9363593	12	AC002485.1	84976	intergenic	10.79	6	15	15	0	0	0
6:67154519:C:T	rs9294703	6	67154519	T	C	0.2083	2.33571e-05	0.103874	0.0246755	0.844637	rs9363593	12	AC002485.1	85126	intergenic	3.088	6	15	15	0	0	0
6:67154610:G:T	rs9351558	6	67154610	T	G	0.2082	2.99278e-05	0.102458	0.0246701	0.844613	rs9363593	12	AC002485.1	85217	intergenic	0.12	7	15	15	0	0	0
6:67154649:G:T	rs9360207	6	67154649	G	T	0.2082	3.01244e-05	0.102421	0.0246702	0.844613	rs9363593	12	AC002485.1	85256	intergenic	3.834	6	15	15	0	0	0
6:67154697:G:T	rs9351559	6	67154697	T	G	0.2084	2.31214e-05	0.103932	0.0246771	0.843938	rs9363593	12	AC002485.1	85304	intergenic	0.63	6	15	15	0	0	0
6:67154761:A:G	rs9351560	6	67154761	G	A	0.2082	2.3652e-05	0.103792	0.024674	0.844644	rs9363593	12	AC002485.1	85368	intergenic	4.612	6	15	15	0	0	0
6:67154769:C:T	rs9351561	6	67154769	T	C	0.2082	2.32905e-05	0.103887	0.0246754	0.844644	rs9363593	12	AC002485.1	85376	intergenic	0.35	6	15	15	0	0	0
6:67155017:G:T	rs9351562	6	67155017	T	G	0.2082	3.00585e-05	0.102433	0.0246702	0.84462	rs9363593	12	AC002485.1	85624	intergenic	0.551	6	15	15	0	0	0
6:67155053:C:T	rs9351563	6	67155053	T	C	0.2082	3.0046e-05	0.102436	0.0246703	0.84462	rs9363593	12	AC002485.1	85660	intergenic	0.171	6	15	15	0	0	0
6:67155380:A:G	rs9363591	6	67155380	G	A	0.2082	3.05036e-05	0.102341	0.024669	0.84462	rs9363593	12	AC002485.1	85987	intergenic	2.446	7	15	15	0	0	0
6:67155396:A:G	rs9363592	6	67155396	A	G	0.2082	3.05109e-05	0.10234	0.024669	0.84462	rs9363593	12	AC002485.1	86003	intergenic	1.366	7	15	15	0	0	0
6:67155650:A:T	rs9363593	6	67155650	T	A	0.1809	2.10823e-06	0.123452	0.026137	1	rs9363593	12	AC002485.1	86257	intergenic	1.993	7	15	15	0	0	0
6:67155659:A:T	rs9342553	6	67155659	T	A	0.2082	3.04191e-05	0.102358	0.024669	0.84462	rs9363593	12	AC002485.1	86266	intergenic	2.154	7	15	15	0	0	0
6:67155747:A:AAAAC	rs572934364	6	67155747	A	AAAAC	0.1834	2.36171e-06	0.122271	0.0260123	0.981427	rs9363593	12	AC002485.1	86354	intergenic	0.929	NA	15	15	0	0	0
6:67155773:C:CA	6:67155773_CA_C	6	67155773	C	CA	0.1834	2.36171e-06	0.122271	0.0260123	0.981427	rs9363593	12	AC002485.1	86380	intergenic	0.052	NA	15	15	0	0	0
6:67155847:A:G	rs9363594	6	67155847	A	G	0.2082	3.04666e-05	0.10235	0.0246692	0.84462	rs9363593	12	AC002485.1	86454	intergenic	0.364	6	9	15	0	0	0
6:67155996:G:T	rs9354424	6	67155996	T	G	0.2082	3.04666e-05	0.10235	0.0246692	0.84462	rs9363593	12	AC002485.1	86603	intergenic	3.222	7	9	15	0	0	0
6:67156217:T:TA	rs35623789	6	67156217	TA	T	0.2079	3.28324e-05	0.101959	0.024677	0.844418	rs9363593	12	AC002485.1	86824	intergenic	0.166	NA	9	15	0	0	0
6:67156308:C:T	rs7740147	6	67156308	C	T	0.2081	3.05803e-05	0.102331	0.0246697	0.84462	rs9363593	12	AC002485.1	86915	intergenic	3.921	7	9	15	0	0	0
6:67156388:A:G	rs7753637	6	67156388	A	G	0.2081	3.04299e-05	0.102359	0.0246696	0.84462	rs9363593	12	AC002485.1	86995	intergenic	3.24	6	9	15	0	0	0
6:67156414:A:G	rs7753648	6	67156414	A	G	0.2081	3.04299e-05	0.102359	0.0246696	0.84462	rs9363593	12	AC002485.1	87021	intergenic	0.373	7	9	15	0	0	0
6:67156540:A:G	rs7753958	6	67156540	A	G	0.2081	3.04299e-05	0.102359	0.0246696	0.84462	rs9363593	12	AC002485.1	87147	intergenic	0.271	6	9	15	0	0	0
6:67156570:C:T	rs7755136	6	67156570	T	C	0.2081	3.04299e-05	0.102359	0.0246696	0.84462	rs9363593	12	AC002485.1	87177	intergenic	13.36	7	9	15	0	0	0
6:67156739:A:C	rs9345828	6	67156739	A	C	0.2081	3.04817e-05	0.10235	0.0246698	0.84462	rs9363593	12	AC002485.1	87346	intergenic	1.328	6	9	15	0	0	0
6:67157027:G:T	rs9345829	6	67157027	G	T	0.2081	3.06741e-05	0.102314	0.0246698	0.84462	rs9363593	12	AC002485.1	87634	intergenic	2.946	7	9	15	0	0	0
6:67157062:A:G	rs9363595	6	67157062	G	A	0.2081	3.1162e-05	0.102226	0.0246696	0.844871	rs9363593	12	AC002485.1	87669	intergenic	3.765	6	9	15	0	0	0
6:67157208:C:T	rs9363596	6	67157208	C	T	0.2081	3.11869e-05	0.102222	0.0246698	0.844871	rs9363593	12	AC002485.1	87815	intergenic	0.239	6	9	15	0	0	0
6:67157257:A:G	rs9342555	6	67157257	G	A	0.2081	3.07507e-05	0.1023	0.0246701	0.84462	rs9363593	12	AC002485.1	87864	intergenic	0.097	7	9	15	0	0	0
6:67157443:A:C	rs6924152	6	67157443	A	C	0.2078	3.45245e-05	0.101656	0.0246759	0.846312	rs9363593	12	AC002485.1	88050	intergenic	1.084	7	9	15	0	0	0
6:67157506:C:T	rs6924193	6	67157506	T	C	0.2081	3.07506e-05	0.1023	0.0246701	0.84462	rs9363593	12	AC002485.1	88113	intergenic	4.033	7	9	15	0	0	0
6:67157671:G:GAGA	6:67157671_GAGA_G	6	67157671	G	GAGA	0.208	3.3515e-05	0.101851	0.0246795	0.844182	rs9363593	12	AC002485.1	88278	intergenic	2.256	NA	9	15	0	0	0
6:67157826:C:T	rs4710605	6	67157826	C	T	0.2081	3.07676e-05	0.102298	0.0246702	0.84462	rs9363593	12	AC002485.1	88433	intergenic	0.257	7	9	15	0	0	0
6:67158004:C:G	rs4710606	6	67158004	C	G	0.1799	4.98591e-06	0.119435	0.026267	0.95576	rs9363593	12	AC002485.1	88611	intergenic	0.361	7	9	15	0	0	0
6:67158041:A:C	rs3950528	6	67158041	C	A	0.2078	3.45134e-05	0.101659	0.0246761	0.846312	rs9363593	12	AC002485.1	88648	intergenic	2.577	6	9	15	0	0	0
6:67158197:A:G	rs2352225	6	67158197	G	A	0.2081	3.08181e-05	0.102289	0.0246703	0.84462	rs9363593	12	AC002485.1	88804	intergenic	3.427	7	9	15	0	0	0
6:67158293:C:T	rs2352226	6	67158293	T	C	0.2082	2.96214e-05	0.102517	0.0246709	0.844368	rs9363593	12	AC002485.1	88900	intergenic	3.043	6	9	15	0	0	0
6:67158428:C:T	rs4401641	6	67158428	C	T	0.2081	3.08148e-05	0.102289	0.0246703	0.84462	rs9363593	12	AC002485.1	89035	intergenic	3.376	7	9	15	0	0	0
6:67158606:C:T	rs2812156	6	67158606	T	C	0.1769	4.48664e-06	0.120643	0.0264141	0.974068	rs9363593	12	AC002485.1	89213	intergenic	2.567	6	9	15	0	0	0
6:67158626:C:T	rs9351568	6	67158626	C	T	0.2082	2.96673e-05	0.102509	0.024671	0.844368	rs9363593	12	AC002485.1	89233	intergenic	4.145	7	9	15	0	0	0
6:67158794:A:G	rs9351569	6	67158794	G	A	0.2082	2.8753e-05	0.102693	0.0246726	0.844355	rs9363593	12	AC002485.1	89401	intergenic	1.404	7	9	15	0	0	0
6:67158897:A:G	rs9351570	6	67158897	G	A	0.2082	2.94214e-05	0.10255	0.0246715	0.844361	rs9363593	12	AC002485.1	89504	intergenic	3.5	6	9	15	0	0	0
6:67159092:A:G	rs2137633	6	67159092	G	A	0.2081	3.06436e-05	0.102323	0.0246708	0.84462	rs9363593	12	AC002485.1	89699	intergenic	1.872	7	9	15	0	0	0
6:67159118:C:T	rs9360208	6	67159118	C	T	0.1791	5.82383e-06	0.118752	0.0263071	0.95623	rs9363593	12	AC002485.1	89725	intergenic	1.578	6	9	15	0	0	0
6:67159166:A:G	rs2137634	6	67159166	A	G	0.2078	3.41495e-05	0.101768	0.0246858	0.84427	rs9363593	12	AC002485.1	89773	intergenic	0.926	6	9	15	0	0	0
6:67159365:A:T	rs2137635	6	67159365	A	T	0.2081	3.28319e-05	0.101949	0.024675	0.844582	rs9363593	12	AC002485.1	89972	intergenic	1.573	6	9	15	0	0	0
6:67159466:A:C	rs2175770	6	67159466	A	C	0.2081	3.1827e-05	0.102133	0.0246761	0.844287	rs9363593	12	AC002485.1	90073	intergenic	5.705	7	15	15	0	0	0
6:67159549:A:G	rs2352227	6	67159549	A	G	0.2593	1.28732e-05	0.0991262	0.0228173	0.640155	rs9363593	12	AC002485.1	90156	intergenic	0.237	5	15	15	0	0	0
6:67159720:A:C	rs2670420	6	67159720	A	C	0.1803	4.60692e-06	0.119885	0.0262664	0.953187	rs9363593	12	AC002485.1	90327	intergenic	1.057	6	9	15	0	0	0
6:67159824:A:G	rs2882861	6	67159824	G	A	0.2081	3.18675e-05	0.102126	0.0246762	0.84428	rs9363593	12	AC002485.1	90431	intergenic	1.663	7	9	15	0	0	0
6:67160270:A:G	rs2063650	6	67160270	A	G	0.2086	2.97248e-05	0.102607	0.0246988	0.844534	rs9363593	12	AC002485.1	90877	intergenic	1.268	6	9	15	0	0	0
6:67160775:A:G	rs4532428	6	67160775	A	G	0.2082	3.19699e-05	0.102109	0.0246764	0.844266	rs9363593	12	AC002485.1	91382	intergenic	2.971	7	9	15	0	0	0
6:67161251:A:G	rs6914637	6	67161251	A	G	0.2082	3.19899e-05	0.102107	0.0246767	0.844266	rs9363593	12	AC002485.1	91858	intergenic	2.208	5	9	15	0	0	0
6:67161525:C:G	rs1581134	6	67161525	G	C	0.2082	3.26147e-05	0.102	0.0246774	0.844266	rs9363593	12	AC002485.1	92132	intergenic	1.577	5	9	15	0	0	0
6:67161593:C:T	rs2882860	6	67161593	T	C	0.2081	3.33921e-05	0.101882	0.0246815	0.844531	rs9363593	12	AC002485.1	92200	intergenic	1.945	7	9	15	0	0	0
6:67161596:C:CA	rs11420438	6	67161596	CA	C	0.2078	3.51559e-05	0.101627	0.0246959	0.843769	rs9363593	12	AC002485.1	92203	intergenic	1.096	NA	9	15	0	0	0
6:67161659:A:G	rs1581133	6	67161659	A	G	0.2083	3.16713e-05	0.102186	0.0246828	0.844233	rs9363593	12	AC002485.1	92266	intergenic	6.109	NA	9	15	0	0	0
6:67161997:A:C	rs1581132	6	67161997	C	A	0.2068	3.4655e-05	0.101986	0.0247584	0.841751	rs9363593	12	AC002485.1	92604	intergenic	2.577	NA	9	15	0	0	0
6:67162006:C:T	rs7450222	6	67162006	C	T	0.2082	3.07601e-05	0.102401	0.0246948	0.843521	rs9363593	12	AC002485.1	92613	intergenic	0.321	7	9	15	0	0	0
6:67162010:A:G	rs7452181	6	67162010	A	G	0.2068	3.50893e-05	0.101912	0.0247574	0.841758	rs9363593	12	AC002485.1	92617	intergenic	1.414	7	9	15	0	0	0
6:67162132:A:G	rs2670386	6	67162132	G	A	0.1798	5.63572e-06	0.118869	0.0262888	0.955092	rs9363593	12	AC002485.1	92739	intergenic	2.034	NA	9	15	0	0	0
6:67162290:C:G	rs9345831	6	67162290	G	C	0.2082	3.3341e-05	0.101927	0.0246889	0.843544	rs9363593	12	AC002485.1	92897	intergenic	5.443	7	9	15	0	0	0
6:67162353:A:T	rs2670384	6	67162353	T	A	0.1802	5.02224e-06	0.119479	0.0262795	0.952523	rs9363593	12	AC002485.1	92960	intergenic	4.496	6	9	15	0	0	0
6:67162560:G:T	rs9342556	6	67162560	T	G	0.2081	3.32257e-05	0.101947	0.0246889	0.843557	rs9363593	12	AC002485.1	93167	intergenic	2.565	7	9	15	0	0	0
6:67162687:A:G	rs9351571	6	67162687	G	A	0.2083	3.43102e-05	0.101731	0.024685	0.843047	rs9363593	12	AC002485.1	93294	intergenic	2.781	7	9	15	0	0	0
6:67162771:A:C	rs2670383	6	67162771	C	A	0.1804	4.78791e-06	0.119742	0.0262812	0.951566	rs9363593	12	AC002485.1	93378	intergenic	1.2	NA	9	15	0	0	0
6:67162970:G:GC	rs11392725	6	67162970	GC	G	0.1793	6.28993e-06	0.118342	0.0263079	0.955988	rs9363593	12	AC002485.1	93577	intergenic	0.701	NA	9	15	0	0	0
6:67163042:A:C	rs9283829	6	67163042	C	A	0.2595	1.35105e-05	0.0988794	0.0228222	0.639035	rs9363593	12	AC002485.1	93649	intergenic	1.723	7	9	15	0	0	0
6:67163083:A:T	rs9283830	6	67163083	A	T	0.2082	3.53356e-05	0.10155	0.0246824	0.843292	rs9363593	12	AC002485.1	93690	intergenic	2.922	7	9	15	0	0	0
6:67163569:T:TATAAA	6:67163569_TATAAA_T	6	67163569	T	TATAAA	0.1793	6.05494e-06	0.118523	0.0263077	0.955662	rs9363593	12	AC002485.1	94176	intergenic	4.075	NA	9	15	0	0	0
6:67163851:A:G	rs1513487	6	67163851	A	G	0.2083	3.46327e-05	0.101663	0.0246819	0.84304	rs9363593	12	AC002485.1	94458	intergenic	2.468	7	9	15	0	0	0
6:67164322:C:T	rs2670378	6	67164322	C	T	0.1804	5.89661e-06	0.118476	0.0262559	0.951854	rs9363593	12	AC002485.1	94929	intergenic	0.29	7	9	15	0	0	0
6:67164529:A:G	rs2812158	6	67164529	G	A	0.1802	5.2274e-06	0.11924	0.0262768	0.952201	rs9363593	12	AC002485.1	95136	intergenic	3.43	6	15	15	0	0	0
6:67164741:C:T	rs9360209	6	67164741	C	T	0.2083	3.59467e-05	0.101449	0.0246806	0.843047	rs9363593	12	AC002485.1	95348	intergenic	0.028	6	15	15	0	0	0
6:67164765:A:G	rs9351572	6	67164765	A	G	0.2082	3.69398e-05	0.101293	0.0246801	0.843054	rs9363593	12	AC002485.1	95372	intergenic	3.026	7	15	15	0	0	0
6:67164999:A:C	rs2812159	6	67164999	A	C	0.1802	5.14565e-06	0.119329	0.026277	0.952201	rs9363593	12	AC002485.1	95606	intergenic	5.046	6	15	15	0	0	0
6:67165102:C:G	rs1513489	6	67165102	G	C	0.2083	3.48296e-05	0.101626	0.024681	0.843047	rs9363593	12	AC002485.1	95709	intergenic	0.437	6	15	15	0	0	0
6:67166224:A:G	rs9354430	6	67166224	A	G	0.2167	2.46325e-05	0.101897	0.02427	0.808188	rs9363593	12	AC002485.1	96831	intergenic	3.918	6	15	15	0	0	0
6:67166233:A:G	rs9354431	6	67166233	A	G	0.2082	3.75954e-05	0.101194	0.0246804	0.843934	rs9363593	12	AC002485.1	96840	intergenic	4.075	7	15	15	0	0	0
6:67167097:G:GC	rs59839090	6	67167097	GC	G	0.1803	5.33963e-06	0.11912	0.0262851	0.952697	rs9363593	12	AC002485.1	97704	intergenic	0.878	NA	9	15	0	0	0
6:67167262:T:TA	6:67167262_TA_T	6	67167262	T	TA	0.1777	4.99724e-06	0.119955	0.0263941	0.966139	rs9363593	12	AC002485.1	97869	intergenic	1.329	NA	9	15	0	0	0
6:67167308:C:T	rs9351573	6	67167308	T	C	0.1802	5.15586e-06	0.119315	0.0262766	0.952201	rs9363593	12	AC002485.1	97915	intergenic	1.475	7	9	15	0	0	0
6:67167591:A:T	rs9360211	6	67167591	A	T	0.2083	3.55264e-05	0.101516	0.0246798	0.842521	rs9363593	12	AC002485.1	98198	intergenic	4.947	6	9	15	0	0	0
6:67167633:C:T	rs2670379	6	67167633	C	T	0.1797	5.68619e-06	0.118804	0.026287	0.954774	rs9363593	12	AC002485.1	98240	intergenic	1.461	6	9	15	0	0	0
6:67167804:C:T	rs2812160	6	67167804	T	C	0.1802	5.16528e-06	0.119305	0.0262765	0.952201	rs9363593	12	AC002485.1	98411	intergenic	2.062	7	9	15	0	0	0
6:67168683:C:T	rs1513494	6	67168683	T	C	0.2083	3.46891e-05	0.101659	0.0246819	0.84304	rs9363593	12	AC002485.1	99290	intergenic	0.205	6	9	15	0	0	0
6:67168728:G:T	rs4441938	6	67168728	G	T	0.2083	3.4365e-05	0.101707	0.0246813	0.842788	rs9363593	12	AC002485.1	99335	intergenic	0.656	6	9	15	0	0	0
6:67168960:C:T	rs1513495	6	67168960	T	C	0.2083	3.43376e-05	0.101711	0.0246812	0.842788	rs9363593	12	AC002485.1	99567	intergenic	1.896	6	9	15	0	0	0
6:67169086:A:G	rs2063652	6	67169086	A	G	0.2083	3.4355e-05	0.101708	0.0246811	0.842788	rs9363593	12	AC002485.1	99693	intergenic	0.377	6	9	15	0	0	0
6:67169272:G:T	rs4416658	6	67169272	T	G	0.208	3.47392e-05	0.101676	0.0246911	0.843988	rs9363593	12	AC002485.1	99879	intergenic	0.287	6	9	15	0	0	0
6:67169408:C:T	rs3934037	6	67169408	C	T	0.208	3.51464e-05	0.101603	0.0246896	0.843988	rs9363593	12	AC002485.1	100015	intergenic	1.899	7	9	15	0	0	0
6:67169517:C:T	rs9363598	6	67169517	T	C	0.2086	2.44787e-05	0.103681	0.0246992	0.839487	rs9363593	12	AC002485.1	100124	intergenic	3.421	6	9	15	0	0	0
6:67169518:A:G	rs9354432	6	67169518	G	A	0.2106	2.65926e-05	0.102942	0.0246357	0.82	rs9363593	12	AC002485.1	100125	intergenic	1.945	6	9	15	0	0	0
6:67171488:A:G	rs2670380	6	67171488	G	A	0.1794	5.33342e-06	0.119262	0.0263145	0.956277	rs9363593	12	AC002485.1	102095	intergenic	0.517	7	9	15	0	0	0
6:67174733:C:T	rs1355801	6	67174733	T	C	0.2609	7.04393e-06	0.101895	0.0227954	0.625271	rs9363593	12	AC002485.1	105340	intergenic	0.962	6	9	15	0	0	0
6:67175743:G:T	rs2812162	6	67175743	G	T	0.1808	3.10172e-06	0.121917	0.0262617	0.934944	rs9363593	12	AC002485.1	106350	intergenic	0.166	NA	5	15	0	0	0
6:67175842:C:T	rs9345833	6	67175842	C	T	0.2081	1.96363e-05	0.104907	0.024725	0.833015	rs9363593	12	AC002485.1	106449	intergenic	5.726	7	5	15	0	0	0
6:67176446:A:T	rs4235978	6	67176446	T	A	0.2081	2.03113e-05	0.104737	0.0247254	0.833015	rs9363593	12	AC002485.1	107053	intergenic	0.265	6	5	15	0	0	0
6:67176759:A:ATCCAATAG	rs5877023	6	67176759	ATCCAATAG	A	0.2659	2.37539e-05	0.0954605	0.0227216	0.616654	rs9363593	12	AC002485.1	107366	intergenic	2.46	NA	5	15	0	0	0
6:67176817:C:T	rs4360110	6	67176817	C	T	0.2611	6.92625e-06	0.101957	0.0227912	0.623921	rs9363593	12	AC002485.1	107424	intergenic	9.152	5	5	15	0	0	0
6:67176857:C:T	rs4336429	6	67176857	T	C	0.208	2.13885e-05	0.104484	0.0247344	0.832926	rs9363593	12	AC002485.1	107464	intergenic	1.522	5	5	15	0	0	0
6:67177377:A:G	rs9345834	6	67177377	G	A	0.2077	2.09858e-05	0.10461	0.024738	0.833153	rs9363593	12	AC002485.1	107984	intergenic	0.056	6	5	15	0	0	0
6:67178323:C:T	rs2812165	6	67178323	C	T	0.1763	2.1882e-06	0.124879	0.0265075	0.957414	rs9363593	12	AC002485.1	108930	intergenic	2.683	5	7	15	0	0	0
6:67179255:A:C	rs4452627	6	67179255	C	A	0.1788	2.45238e-06	0.123707	0.0263789	0.941851	rs9363593	12	AC002485.1	109862	intergenic	0.358	7	9	15	0	0	0
6:67181925:A:T	rs2812167	6	67181925	A	T	0.1787	2.4497e-06	0.123721	0.0263807	0.941817	rs9363593	12	AC002485.1	112532	intergenic	3.616	7	9	15	0	0	0
6:67182271:C:T	rs2812168	6	67182271	T	C	0.179	2.49929e-06	0.123515	0.0263512	0.943461	rs9363593	12	AC002485.1	112878	intergenic	0.457	6	9	15	0	0	0
6:67182891:A:C	rs4710609	6	67182891	C	A	0.207	1.97368e-05	0.105091	0.0247808	0.831789	rs9363593	12	AC002485.1	113498	intergenic	2.237	6	9	15	0	0	0
6:67183708:A:G	rs9363599	6	67183708	G	A	0.1791	2.33687e-06	0.124	0.0263811	0.939551	rs9363593	12	AC002485.1	114315	intergenic	0.367	6	9	15	0	0	0
6:67184276:A:G	rs9294706	6	67184276	A	G	0.1762	2.54315e-06	0.124135	0.026523	0.957368	rs9363593	12	AC002485.1	114883	intergenic	0.684	7	9	15	0	0	0
6:67184835:A:G	rs4574613	6	67184835	G	A	0.2067	2.3258e-05	0.104256	0.024798	0.833828	rs9363593	12	AC002485.1	115442	intergenic	0.172	7	9	15	0	0	0
6:67185527:A:G	rs4260738	6	67185527	G	A	0.2607	1.1797e-05	0.0993802	0.0228182	0.621906	rs9363593	12	AC002485.1	116134	intergenic	0.228	6	9	15	0	0	0
6:67185712:A:C	rs9345837	6	67185712	A	C	0.261	9.89971e-06	0.100261	0.0228206	0.620883	rs9363593	12	AC002485.1	116319	intergenic	6.491	7	9	15	0	0	0
6:67185991:A:G	rs6927135	6	67185991	A	G	0.2607	1.19822e-05	0.0993091	0.0228198	0.621667	rs9363593	12	AC002485.1	116598	intergenic	4.823	6	9	15	0	0	0
6:67187075:C:T	rs9351574	6	67187075	C	T	0.2604	1.00609e-05	0.100201	0.022826	0.62028	rs9363593	12	AC002485.1	117682	intergenic	0.823	6	9	15	0	0	0
6:67195744:A:G	rs76339992	6	67195744	A	G	0.1128	1.14195e-05	-0.141313	0.0323569	0.647891	rs62415980	12	AC002485.1	126351	intergenic	1.914	7	9	15	0	0	0
6:67195940:A:G	rs62415435	6	67195940	G	A	0.113	1.11563e-05	-0.141442	0.0323477	0.648215	rs62415980	12	AC002485.1	126547	intergenic	5.846	7	9	15	0	0	0
6:67200153:A:G	rs62417268	6	67200153	A	G	0.1131	7.61914e-06	-0.144064	0.0323348	0.650759	rs62415980	12	AC002485.1	130760	intergenic	1.065	7	9	15	0	0	0
6:67201218:A:G	rs62417269	6	67201218	A	G	0.1131	7.76317e-06	-0.143939	0.0323351	0.650822	rs62415980	12	AC002485.1	131825	intergenic	0.523	7	15	15	0	0	0
6:67206540:A:G	rs62417274	6	67206540	G	A	0.1133	8.02825e-06	-0.1436	0.0323114	0.650693	rs62415980	12	AC002485.1	137147	intergenic	2.52	7	9	15	0	0	0
6:67213377:G:T	rs62417290	6	67213377	T	G	0.1131	6.78409e-06	-0.144845	0.0323304	0.650031	rs62415980	12	AC002485.1	143984	intergenic	0.023	7	9	15	0	0	0
6:67215394:A:G	rs62417291	6	67215394	A	G	0.1135	8.46937e-06	-0.14302	0.0322713	0.649165	rs62415980	12	AC002485.1	146001	intergenic	1.001	7	9	15	0	0	0
6:67216044:C:G	rs62417292	6	67216044	C	G	0.1133	5.66363e-06	-0.146109	0.0323371	0.650361	rs62415980	12	AC002485.1	146651	intergenic	0.182	7	9	15	0	0	0
6:67216620:C:G	rs62417293	6	67216620	G	C	0.1133	5.60445e-06	-0.146189	0.0323389	0.650361	rs62415980	12	AC002485.1	147227	intergenic	4.291	6	9	15	0	0	0
6:67217486:A:G	rs74427442	6	67217486	A	G	0.1132	5.7218e-06	-0.146081	0.0323456	0.651032	rs62415980	12	AC002485.1	148093	intergenic	1.298	7	5	15	0	0	0
6:67217604:C:T	rs75292494	6	67217604	C	T	0.1132	5.72115e-06	-0.146084	0.032346	0.651032	rs62415980	12	AC002485.1	148211	intergenic	1.455	7	5	15	0	0	0
6:67217955:C:T	rs79552046	6	67217955	T	C	0.1132	5.71579e-06	-0.146096	0.0323474	0.651032	rs62415980	12	AC002485.1	148562	intergenic	0.635	6	5	15	0	0	0
6:67219590:A:T	rs79826182	6	67219590	T	A	0.1132	5.64583e-06	-0.146213	0.0323546	0.651032	rs62415980	12	AC002485.1	150197	intergenic	1.223	7	7	15	0	0	0
6:67221159:A:G	rs62417294	6	67221159	G	A	0.02904	4.66511e-05	-0.252255	0.0624032	0.817117	rs62417319	12	AC002485.1	151766	intergenic	0.043	7	9	15	0	0	0
6:67221265:A:G	rs79915909	6	67221265	A	G	0.1132	5.59883e-06	-0.146296	0.0323603	0.651032	rs62415980	12	AC002485.1	151872	intergenic	0.99	7	9	15	0	0	0
6:67225193:A:G	rs77053133	6	67225193	A	G	0.1127	5.51109e-06	-0.146582	0.0323984	0.657477	rs62415980	12	AC002485.1	155800	intergenic	0.484	6	5	15	0	0	0
6:67225475:C:T	rs62417315	6	67225475	T	C	0.1127	5.54733e-06	-0.146545	0.0323998	0.657477	rs62415980	12	AC002485.1	156082	intergenic	1.216	6	5	15	0	0	0
6:67233914:C:T	rs78565147	6	67233914	C	T	0.1128	4.81099e-06	-0.147609	0.0324198	0.657282	rs62415980	12	AC002485.1	164521	intergenic	1.11	7	9	15	0	0	0
6:67236777:G:T	rs17657427	6	67236777	T	G	0.1128	4.79001e-06	-0.147651	0.0324224	0.657773	rs62415980	12	AC002485.1	167384	intergenic	0.123	7	9	15	0	0	0
6:67239831:A:T	rs56877454	6	67239831	T	A	0.1364	1.22209e-05	-0.12892	0.0296069	0.659522	rs62415368	12	AC002485.1	170438	intergenic	4.781	5	9	15	0	0	0
6:67244458:A:C	rs17657705	6	67244458	A	C	0.1121	3.57395e-06	-0.150034	0.0325055	0.663271	rs62415980	12	AC002485.1	175065	intergenic	0.349	6	5	15	0	0	0
6:67244514:C:T	rs17657745	6	67244514	C	T	0.1357	1.20513e-05	-0.129378	0.0296842	0.659276	rs62415368	12	AC002485.1	175121	intergenic	4.498	6	5	15	0	0	0
6:67244909:A:G	rs983232	6	67244909	G	A	0.1122	3.53891e-06	-0.15011	0.032507	0.663815	rs62415980	12	RP11-24C14.1	175225	intergenic	2.28	7	5	15	0	0	0
6:67252018:A:T	rs62417318	6	67252018	A	T	0.1123	3.33743e-06	-0.150553	0.0325159	0.664842	rs62415980	12	RP11-24C14.1	168116	intergenic	0.867	7	9	15	0	0	0
6:67252748:C:T	rs62417319	6	67252748	T	C	0.03569	9.09333e-07	-0.276178	0.0563758	1	rs62417319	12	RP11-24C14.1	167386	intergenic	0.32	6	9	15	0	0	0
6:67253282:C:T	rs62417320	6	67253282	T	C	0.1121	3.34004e-06	-0.150592	0.0325255	0.665529	rs62415980	12	RP11-24C14.1	166852	intergenic	10.75	7	9	15	0	0	0
6:67254613:G:T	rs139587770	6	67254613	G	T	0.1121	3.35865e-06	-0.150595	0.0325341	0.665873	rs62415980	12	RP11-24C14.1	165521	intergenic	0.538	6	15	15	0	0	0
6:67257304:A:G	rs62417322	6	67257304	G	A	0.1114	3.00282e-06	-0.151457	0.0325609	0.670882	rs62415980	12	RP11-24C14.1	162830	intergenic	6.806	6	9	15	0	0	0
6:67259761:A:AATAT	6:67259761_AATAT_A	6	67259761	A	AATAT	0.11	4.51017e-06	-0.148928	0.0326034	0.694601	rs62415980	12	RP11-24C14.1	160373	intergenic	6.034	NA	15	15	0	0	0
6:67261418:A:C	rs62417323	6	67261418	C	A	0.1106	2.98312e-06	-0.151946	0.0326592	0.69705	rs62415980	12	RP11-24C14.1	158716	intergenic	4.612	6	9	15	0	0	0
6:67264001:T:TA	rs140196696	6	67264001	TA	T	0.1046	4.9095e-06	-0.152863	0.0335683	0.777038	rs62415980	12	RP11-24C14.1	156133	intergenic	7.62	NA	9	15	0	0	0
6:67265547:A:G	rs75799462	6	67265547	G	A	0.1057	2.09015e-05	-0.140952	0.033274	0.775535	rs62415980	12	RP11-24C14.1	154587	intergenic	3.813	7	9	15	0	0	0
6:67266615:G:T	rs62417324	6	67266615	T	G	0.09198	3.1994e-05	-0.146124	0.0352854	0.685352	rs62415980	12	RP11-24C14.1	153519	intergenic	3.854	6	9	15	0	0	0
6:67267129:C:T	rs62417325	6	67267129	C	T	0.1057	2.08282e-05	-0.141078	0.0332978	0.775539	rs62415980	12	RP11-24C14.1	153005	intergenic	2.522	5	9	15	0	0	0
6:67267479:A:G	rs62415975	6	67267479	G	A	0.1057	2.07842e-05	-0.141103	0.0332998	0.775539	rs62415980	12	RP11-24C14.1	152655	intergenic	6.98	7	9	15	0	0	0
6:67267556:C:T	rs62415976	6	67267556	C	T	0.1057	2.07493e-05	-0.141119	0.0333006	0.775535	rs62415980	12	RP11-24C14.1	152578	intergenic	4.144	7	9	15	0	0	0
6:67286115:C:T	rs62415980	6	67286115	C	T	0.08365	2.50574e-06	-0.174043	0.0371306	1	rs62415980	12	RP11-24C14.1	134019	intergenic	4.47	2b	9	15	0	0	0
6:67317792:A:G	rs62416013	6	67317792	G	A	0.08265	5.29363e-06	-0.168033	0.0370478	0.981863	rs62415980	12	RP11-24C14.1	102342	intergenic	0.857	7	9	15	0	0	0
6:161418643:G:GA	rs147538637	6	161418643	GA	G	0.02847	0.000165344	-0.242896	0.0650077	0.614017	rs117890897	13	MAP3K4	0	intronic	1.359	NA	5	5	1	0	0
6:161431207:A:G	rs117890897	6	161431207	G	A	0.0233	6.92531e-06	-0.347161	0.0777338	1	rs117890897	13	MAP3K4	0	intronic	0.523	5	5	15	1	0	0
7:962486:C:T	rs187063315	7	962486	T	C	0.01939	0.000564372	0.211899	0.0617084	0.710671	rs568486269	14	ADAP1:COX19	00:00:00	intronic	1.409	2b	1	7	1	0	0
7:979963:C:G	rs577724934	7	979963	G	C	0.01833	0.000163689	0.237334	0.0629767	0.758132	rs568486269	14	ADAP1:COX19	00:00:00	intronic	1.598	NA	2	15	1	0	0
7:1031174:A:C	rs145670316	7	1031174	A	C	0.02214	0.000130078	0.228333	0.0596297	0.845727	rs568486269	14	CYP2W1	1897	intergenic	6.421	6	2	14	1	0	0
7:1045786:C:G	rs117750292	7	1045786	G	C	0.03295	0.000410006	0.175164	0.0498485	0.734383	rs568486269	14	C7orf50	0	intronic	0.397	5	4	5	1	0	0
7:1048452:A:G	rs568486269	7	1048452	A	G	0.02516	8.2035e-06	0.247605	0.0551947	1	rs568486269	14	C7orf50	0	intronic	0.041	NA	4	4	1	0	0
7:1048818:A:G	rs140976914	7	1048818	A	G	0.02555	0.000114097	0.215068	0.0556018	0.978614	rs568486269	14	C7orf50	0	intronic	10.82	4	4	4	1	0	0
7:20644796:A:G	rs140621431	7	20644796	G	A	0.1429	0.00339322	-0.0833743	0.0285855	0.723842	rs61529054	15	ABCB5	10033	intergenic	1.276	6	5	15	0	0	0
7:20645325:A:C	rs191916038	7	20645325	A	C	0.1407	0.00257024	-0.0862519	0.0287528	0.728771	rs61529054	15	ABCB5	9504	intergenic	0.318	7	5	15	1	0	0
7:20647441:C:G	rs77001894	7	20647441	C	G	0.1474	0.00337773	-0.082566	0.0283104	0.736933	rs61529054	15	ABCB5	7388	intergenic	14.18	7	7	15	1	0	0
7:20650138:A:T	rs76182544	7	20650138	A	T	0.1475	0.00365139	-0.081853	0.0283029	0.737447	rs61529054	15	ABCB5	4691	intergenic	4.684	6	14	15	1	0	0
7:20652709:A:C	rs74992074	7	20652709	C	A	0.1474	0.00332875	-0.0826901	0.0283149	0.737719	rs61529054	15	ABCB5	2120	intergenic	4.925	6	14	15	1	0	0
7:20652809:C:T	rs77582837	7	20652809	C	T	0.1475	0.00352935	-0.0821676	0.0283069	0.738329	rs61529054	15	ABCB5	2020	intergenic	0.278	6	14	15	1	0	0
7:20653833:C:G	rs76027853	7	20653833	C	G	0.1475	0.00359691	-0.0820024	0.0283082	0.738949	rs61529054	15	ABCB5	996	upstream	3.017	7	14	15	1	0	0
7:20655951:G:T	rs117519129	7	20655951	T	G	0.1473	0.00387869	-0.0813349	0.0283072	0.73994	rs61529054	15	ABCB5	0	intronic	0.267	7	14	15	1	0	0
7:20657983:C:G	rs77959491	7	20657983	C	G	0.1473	0.00385585	-0.0813981	0.0283115	0.740646	rs61529054	15	ABCB5	0	intronic	3.134	7	14	15	1	0	0
7:20661122:C:G	rs79207698	7	20661122	G	C	0.1473	0.00380977	-0.0815082	0.0283132	0.740653	rs61529054	15	ABCB5	0	intronic	0.443	7	14	15	1	0	0
7:20663070:A:T	rs77363367	7	20663070	T	A	0.1473	0.00367019	-0.0818382	0.028314	0.740653	rs61529054	15	ABCB5	0	intronic	0.727	6	7	15	1	0	0
7:20663630:A:G	rs78057207	7	20663630	G	A	0.1473	0.00362561	-0.0819461	0.0283144	0.740653	rs61529054	15	ABCB5	0	intronic	0.207	5	7	15	1	0	0
7:20665540:A:G	rs75558592	7	20665540	A	G	0.1473	0.0035564	-0.0821381	0.0283181	0.742648	rs61529054	15	ABCB5	0	intronic	0.875	7	9	15	1	0	0
7:20665632:C:T	rs75285484	7	20665632	C	T	0.1472	0.00356886	-0.082109	0.028318	0.742662	rs61529054	15	ABCB5	0	intronic	7.985	7	14	15	1	0	0
7:20666812:A:G	rs12154301	7	20666812	A	G	0.1473	0.00333536	-0.0827108	0.0283213	0.743231	rs61529054	15	ABCB5	0	intronic	9.118	6	14	15	1	0	0
7:20668277:A:C	rs78414512	7	20668277	A	C	0.1473	0.00328413	-0.0828558	0.0283258	0.74313	rs61529054	15	ABCB5	0	intronic	0.082	6	9	15	1	0	0
7:20668751:A:AAG	rs145593793	7	20668751	AAG	A	0.1456	0.00329479	-0.0829771	0.0283802	0.746625	rs61529054	15	ABCB5	0	intronic	0.188	NA	9	15	1	0	0
7:20668884:G:T	rs76522145	7	20668884	G	T	0.1475	0.00330079	-0.0827742	0.028311	0.742648	rs61529054	15	ABCB5	0	intronic	1.849	6	9	15	1	0	0
7:20671130:C:T	rs17804960	7	20671130	C	T	0.1459	0.00398842	-0.0813263	0.0283936	0.752321	rs61529054	15	ABCB5	0	intronic	4.548	6	14	15	1	0	0
7:20671248:A:G	rs79682588	7	20671248	G	A	0.1458	0.00402675	-0.0812372	0.0283938	0.752019	rs61529054	15	ABCB5	0	intronic	0.003	7	14	15	1	0	0
7:20675037:C:T	rs6966528	7	20675037	C	T	0.1462	0.00339182	-0.0827106	0.028367	0.754269	rs61529054	15	ABCB5	0	intronic	6.898	6	14	15	1	0	0
7:20675463:A:C	rs75277359	7	20675463	A	C	0.1459	0.00388313	-0.0815694	0.0283909	0.752321	rs61529054	15	ABCB5	0	intronic	7.059	6	14	15	1	0	0
7:20676819:C:T	rs79259809	7	20676819	C	T	0.1459	0.00385213	-0.081641	0.0283913	0.752321	rs61529054	15	ABCB5	0	intronic	12.25	6	14	15	1	0	0
7:20677556:A:G	rs74565940	7	20677556	A	G	0.1459	0.00371233	-0.0819779	0.0283934	0.752321	rs61529054	15	ABCB5	0	intronic	0.431	7	14	15	1	0	0
7:20678948:A:T	rs76285172	7	20678948	A	T	0.146	0.00360283	-0.0822263	0.0283878	0.752547	rs61529054	15	ABCB5	0	intronic	8.492	7	9	15	1	0	0
7:20681742:A:T	rs76711429	7	20681742	T	A	0.1463	0.00347672	-0.0825355	0.0283854	0.753318	rs61529054	15	ABCB5	0	intronic	0.53	7	2	15	1	0	0
7:20683204:G:T	rs7349983	7	20683204	T	G	0.1345	0.000353115	-0.105959	0.0298051	0.837176	rs61529054	15	ABCB5	0	exonic	12.33	5	5	15	1	0	0
7:20683760:A:G	rs117557136	7	20683760	A	G	0.1346	0.000354036	-0.105933	0.029804	0.83693	rs61529054	15	ABCB5	0	intronic	0.047	7	5	15	1	0	0
7:20687604:A:G	rs61732039	7	20687604	G	A	0.1352	0.00041122	-0.10455	0.0297317	0.8333	rs61529054	15	ABCB5	0	exonic	23.4	5	1	15	1	0	0
7:20690580:C:T	rs76160218	7	20690580	T	C	0.1346	0.000300557	-0.107151	0.0297968	0.83773	rs61529054	15	ABCB5	0	intronic	3.156	4	1	15	1	0	0
7:20690614:G:T	rs78181077	7	20690614	T	G	0.1346	0.000300486	-0.107153	0.0297968	0.838109	rs61529054	15	ABCB5	0	intronic	7.144	2a	1	15	1	0	0
7:20690841:C:T	rs75047349	7	20690841	C	T	0.1342	0.000297425	-0.107357	0.0298306	0.836631	rs61529054	15	ABCB5	0	intronic	2.425	6	1	15	1	0	0
7:20690859:A:G	rs80029421	7	20690859	A	G	0.1342	0.000295724	-0.107407	0.0298326	0.836631	rs61529054	15	ABCB5	0	intronic	0.103	7	1	15	1	0	0
7:20690984:A:G	rs79943066	7	20690984	G	A	0.1346	0.000297354	-0.107234	0.0297977	0.83773	rs61529054	15	ABCB5	0	intronic	1.678	7	1	15	1	0	0
7:20691219:A:G	rs61227829	7	20691219	A	G	0.1346	0.000292781	-0.10736	0.029799	0.837726	rs61529054	15	ABCB5	0	exonic	14.69	7	1	15	1	0	0
7:20691928:C:T	rs138002473	7	20691928	T	C	0.1346	0.000302777	-0.107135	0.029807	0.83773	rs61529054	15	ABCB5	0	intronic	0.32	4	1	15	1	0	0
7:20692247:A:C	rs79719780	7	20692247	A	C	0.1346	0.000292423	-0.107377	0.029802	0.83773	rs61529054	15	ABCB5	0	intronic	0.945	6	1	15	1	0	0
7:20692562:T:TA	rs138475823	7	20692562	TA	T	0.134	0.000303887	-0.107648	0.0299473	0.839069	rs61529054	15	ABCB5	0	intronic	1.286	NA	1	15	1	0	0
7:20693802:G:GT	7:20693802_GT_G	7	20693802	G	GT	0.1346	0.000262081	-0.108468	0.029868	0.840952	rs61529054	15	ABCB5	0	intronic	0.468	NA	2	15	1	0	0
7:20693847:C:T	rs57779704	7	20693847	C	T	0.1348	0.000310682	-0.106849	0.0297685	0.84412	rs61529054	15	ABCB5	0	intronic	6.586	5	2	15	1	0	0
7:20694075:T:TTTC	rs56740661	7	20694075	TTTC	T	0.1354	0.000346549	-0.105901	0.0297356	0.843268	rs61529054	15	ABCB5	0	intronic	1.232	NA	1	15	1	0	0
7:20694158:C:G	rs58835955	7	20694158	G	C	0.1346	0.000322204	-0.106622	0.0297821	0.843017	rs61529054	15	ABCB5	0	intronic	0.228	3a	1	15	1	0	0
7:20694268:C:T	rs73684658	7	20694268	C	T	0.1346	0.000316425	-0.106764	0.0297824	0.843013	rs61529054	15	ABCB5	0	intronic	6.011	6	5	15	1	0	0
7:20694645:C:G	rs79760827	7	20694645	G	C	0.1349	0.000474611	-0.103264	0.0296868	0.840903	rs61529054	15	ABCB5	0	intronic	2.082	6	3	15	1	0	0
7:20694905:G:T	rs2097681	7	20694905	T	G	0.1346	0.000316389	-0.106772	0.0297837	0.843004	rs61529054	15	ABCB5	0	intronic	0.043	7	3	15	1	0	0
7:20695859:A:G	rs78982843	7	20695859	A	G	0.1344	0.000298395	-0.107362	0.0298287	0.841668	rs61529054	15	ABCB5	0	intronic	0.819	7	5	15	1	0	0
7:20696912:C:T	rs6951722	7	20696912	C	T	0.1345	0.000258421	-0.10844	0.0298102	0.842979	rs61529054	15	ABCB5	0	intronic	2.762	6	5	15	1	0	0
7:20697994:C:T	rs76913103	7	20697994	T	C	0.1326	0.000399079	-0.105496	0.0299325	0.856084	rs61529054	15	ABCB5	0	intronic	0.807	7	2	15	1	0	0
7:20699016:C:T	rs73278684	7	20699016	T	C	0.1322	0.000581051	-0.102669	0.0299823	0.860475	rs61529054	15	ABCB5	0	UTR3	5.384	6	4	15	1	0	0
7:20699361:C:T	rs73278686	7	20699361	T	C	0.133	0.000347761	-0.106589	0.0299263	0.865479	rs61529054	15	ABCB5	0	UTR3	2.844	7	4	15	1	0	0
7:20699426:C:T	rs112762761	7	20699426	T	C	0.1325	0.000371045	-0.106113	0.0299436	0.872141	rs61529054	15	ABCB5	0	UTR3	2.438	7	4	15	1	0	0
7:20700247:A:G	rs6948334	7	20700247	A	G	0.1326	0.000353994	-0.106497	0.0299485	0.877378	rs61529054	15	ABCB5	0	intronic	0.225	6	5	15	1	0	0
7:20702861:C:G	rs12154879	7	20702861	G	C	0.1327	0.000363613	-0.106213	0.0299064	0.87354	rs61529054	15	ABCB5	0	intronic	2.658	6	5	15	1	0	0
7:20703586:G:T	rs146448884	7	20703586	T	G	0.1323	0.000222561	-0.110399	0.0300166	0.87657	rs61529054	15	ABCB5	0	intronic	1.326	NA	5	15	1	0	0
7:20703948:A:C	rs1011559	7	20703948	C	A	0.1327	0.000211881	-0.110632	0.0299785	0.879497	rs61529054	15	ABCB5	0	intronic	2.243	7	5	15	1	0	0
7:20704123:C:T	rs1011560	7	20704123	C	T	0.1304	0.000392758	-0.106442	0.0301506	0.895064	rs61529054	15	ABCB5	0	intronic	9.56	7	4	15	1	0	0
7:20704444:G:T	rs1011561	7	20704444	G	T	0.1311	0.00035421	-0.107142	0.0300963	0.894696	rs61529054	15	ABCB5	0	intronic	3.668	7	4	15	1	0	0
7:20704880:C:T	rs6949607	7	20704880	T	C	0.1307	0.000212845	-0.111157	0.0301359	0.902472	rs61529054	15	ABCB5	0	intronic	2.438	2a	4	15	1	0	0
7:20705297:A:C	rs73280614	7	20705297	A	C	0.1305	0.000133178	-0.114827	0.0301543	0.920197	rs61529054	15	ABCB5	0	intronic	0.497	5	4	15	1	0	0
7:20705519:C:G	rs4476902	7	20705519	G	C	0.1313	0.000166467	0.112838	0.0300638	0.914556	rs61529054	15	ABCB5	0	intronic	0.05	7	4	15	1	0	0
7:20706901:A:T	rs12540337	7	20706901	T	A	0.1308	0.00010337	0.11655	0.0301014	0.922517	rs61529054	15	ABCB5	0	UTR3	4.667	5	4	15	1	0	0
7:20710004:A:G	rs1972526	7	20710004	A	G	0.1316	0.00012967	0.114682	0.0300439	0.923509	rs61529054	15	ABCB5	0	intronic	0.145	NA	4	15	1	0	0
7:20710027:C:T	rs1548642	7	20710027	T	C	0.1318	8.79862e-05	0.117486	0.0300346	0.924674	rs61529054	15	ABCB5	0	intronic	0.122	NA	4	15	1	0	0
7:20710309:C:G	rs1972525	7	20710309	G	C	0.1316	9.85474e-05	0.116712	0.0300481	0.923687	rs61529054	15	ABCB5	0	intronic	1.032	6	4	15	1	0	0
7:20710389:A:G	rs7455102	7	20710389	G	A	0.1318	9.61709e-05	0.116901	0.03005	0.923892	rs61529054	15	ABCB5	0	intronic	0.09	7	4	15	1	0	0
7:20710486:C:T	rs6943237	7	20710486	T	C	0.132	9.44139e-05	0.116924	0.0300298	0.925379	rs61529054	15	ABCB5	0	intronic	0.007	7	4	15	1	0	0
7:20710644:T:TAAAG	7:20710644_TAAAG_T	7	20710644	T	TAAAG	0.1302	0.00021269	-0.111154	0.0300999	0.917453	rs61529054	15	ABCB5	0	intronic	11.18	NA	4	15	1	0	0
7:20711708:A:T	rs7782507	7	20711708	T	A	0.132	8.74558e-05	0.117586	0.030046	0.923983	rs61529054	15	ABCB5	0	intronic	9.434	6	4	15	1	0	0
7:20712293:C:T	rs6970012	7	20712293	C	T	0.132	8.68378e-05	0.117631	0.0300437	0.923983	rs61529054	15	ABCB5	0	intronic	0.161	6	4	15	1	0	0
7:20712919:C:G	rs10275105	7	20712919	G	C	0.132	9.57243e-05	0.116893	0.0300389	0.923983	rs61529054	15	ABCB5	0	intronic	1.649	7	4	15	1	0	0
7:20713446:C:G	rs2097941	7	20713446	C	G	0.132	0.000106578	0.116072	0.0300295	0.923983	rs61529054	15	ABCB5	0	intronic	0.911	6	4	15	1	0	0
7:20714647:A:G	rs7806967	7	20714647	A	G	0.132	8.95272e-05	0.117388	0.0300373	0.923981	rs61529054	15	ABCB5	0	intronic	1.049	7	5	15	1	0	0
7:20715133:C:T	rs2158852	7	20715133	T	C	0.1418	0.000183071	0.108536	0.0290434	0.84681	rs61529054	15	ABCB5	0	intronic	1.647	NA	5	15	1	0	0
7:20716209:A:C	rs10236314	7	20716209	C	A	0.1417	0.000215145	0.107268	0.0290363	0.846397	rs61529054	15	ABCB5	0	intronic	0.77	7	5	15	1	0	0
7:20716244:C:T	rs10281505	7	20716244	C	T	0.1421	0.000127591	0.111151	0.0290469	0.850036	rs61529054	15	ABCB5	0	intronic	8.101	6	5	15	1	0	0
7:20718662:A:G	rs4721933	7	20718662	A	G	0.1315	8.08942e-05	0.118237	0.0300835	0.929172	rs61529054	15	ABCB5	0	intronic	0.601	5	5	15	1	0	0
7:20719401:A:C	rs7795777	7	20719401	C	A	0.1312	5.38833e-05	0.121588	0.0301985	0.93395	rs61529054	15	ABCB5	0	intronic	2.207	7	5	15	1	0	0
7:20721558:C:G	rs6974315	7	20721558	C	G	0.1544	0.000214619	0.103236	0.0279671	0.778053	rs61529054	15	ABCB5	0	intronic	0.333	7	4	15	1	0	0
7:20721880:C:G	rs61529054	7	20721880	C	G	0.1202	5.72459e-06	-0.143011	0.0315667	1	rs61529054	15	ABCB5	0	intronic	0.115	6	4	15	1	0	0
7:20722552:A:T	rs2158851	7	20722552	T	A	0.1408	7.30425e-05	0.11581	0.0292472	0.858187	rs61529054	15	ABCB5	0	intronic	1.732	5	4	15	1	0	0
7:20723092:A:C	rs7812181	7	20723092	A	C	0.1537	0.000232018	0.10286	0.02801	0.775576	rs61529054	15	ABCB5	0	intronic	2.98	6	4	15	1	0	0
8:3857709:A:G	rs2627411	8	3857709	A	G	0.3805	0.00113904	0.0660979	0.0205469	0.68273	rs2554672	16	CSMD1	0	intronic	1.172	NA	5	15	1	0	0
8:3858579:G:GA	rs5889008	8	3858579	GA	G	0.2993	0.00171056	0.0673657	0.0217963	0.736815	rs2554672	16	CSMD1	0	intronic	0.476	NA	5	15	1	0	0
8:3859721:C:T	rs2554672	8	3859721	T	C	0.3681	9.2774e-06	0.0904566	0.0206665	1	rs2554672	16	CSMD1	0	intronic	0.238	NA	5	15	1	0	0
8:3859936:A:C	rs2740973	8	3859936	C	A	0.3035	0.000843798	0.0712832	0.0216742	0.751201	rs2554672	16	CSMD1	0	intronic	0.109	NA	5	15	1	0	0
8:3861369:A:ATTTAG	rs3031551	8	3861369	ATTTAG	A	0.3656	2.03506e-05	0.0869961	0.0207056	0.958409	rs2554672	16	CSMD1	0	intronic	0.922	NA	5	15	1	0	0
8:3861775:A:G	rs1955096	8	3861775	G	A	0.4056	0.000434731	0.0702734	0.0202144	0.826964	rs2554672	16	CSMD1	0	intronic	1.676	NA	5	15	1	0	0
8:3862703:A:G	rs2688368	8	3862703	G	A	0.3992	7.96401e-05	0.0791501	0.0202829	0.822876	rs2554672	16	CSMD1	0	intronic	1.52	NA	5	15	1	0	0
8:3864411:A:G	rs2740967	8	3864411	A	G	0.4097	6.13174e-05	0.0802269	0.0202154	0.788526	rs2554672	16	CSMD1	0	intronic	0.024	NA	9	15	1	0	0
8:3864473:A:C	rs2740966	8	3864473	C	A	0.4032	0.000176739	0.0750756	0.0202363	0.810013	rs2554672	16	CSMD1	0	intronic	0.833	NA	9	15	1	0	0
8:3865444:A:G	rs2740964	8	3865444	G	A	0.3726	0.00199433	0.0626796	0.0205035	0.663203	rs2554672	16	CSMD1	0	intronic	0.901	NA	9	15	1	0	0
8:3866206:A:C	rs2740960	8	3866206	C	A	0.3642	0.00253756	0.0614912	0.0206291	0.636403	rs2554672	16	CSMD1	0	intronic	1.005	NA	9	15	1	0	0
8:3866257:C:T	rs2740959	8	3866257	C	T	0.3616	0.00139601	0.0652401	0.0206825	0.649909	rs2554672	16	CSMD1	0	intronic	2.656	NA	9	15	1	0	0
8:3866614:G:T	rs2688365	8	3866614	G	T	0.41	0.000711957	0.0674998	0.0201598	0.781795	rs2554672	16	CSMD1	0	intronic	1.245	7	9	15	1	0	0
8:3867195:A:G	rs2554669	8	3867195	A	G	0.4179	0.000274566	0.0722925	0.0200903	0.755439	rs2554672	16	CSMD1	0	intronic	0.255	7	9	15	1	0	0
8:3867248:C:G	rs2554671	8	3867248	G	C	0.4205	0.000324854	0.0714225	0.0200814	0.748011	rs2554672	16	CSMD1	0	intronic	0.298	5	9	15	1	0	0
8:3867760:C:T	rs2740955	8	3867760	T	C	0.4196	0.000285906	0.0720176	0.0200683	0.747871	rs2554672	16	CSMD1	0	intronic	0.594	NA	9	15	1	0	0
8:3868841:A:G	rs2740951	8	3868841	A	G	0.4219	0.000214195	0.0733679	0.0200361	0.726729	rs2554672	16	CSMD1	0	intronic	2.003	NA	9	15	1	0	0
8:3869214:A:T	rs2740950	8	3869214	T	A	0.4118	0.000133388	0.07597	0.0201236	0.754846	rs2554672	16	CSMD1	0	intronic	1.084	6	9	15	1	0	0
8:3869704:C:G	rs2740948	8	3869704	G	C	0.4144	9.44845e-05	0.0775776	0.0201073	0.763609	rs2554672	16	CSMD1	0	intronic	0.851	7	9	15	1	0	0
8:3869858:G:T	rs2740947	8	3869858	G	T	0.4119	0.000188032	0.0742137	0.0201214	0.752659	rs2554672	16	CSMD1	0	intronic	1.056	7	9	15	1	0	0
8:3870071:C:T	rs2740946	8	3870071	T	C	0.4162	0.000111487	0.0767274	0.0200903	0.741824	rs2554672	16	CSMD1	0	intronic	1.222	NA	9	15	1	0	0
8:3870144:G:T	rs2740945	8	3870144	G	T	0.4116	0.000151589	0.0753284	0.0201263	0.751655	rs2554672	16	CSMD1	0	intronic	1.52	NA	9	15	1	0	0
8:3870365:A:G	rs2554606	8	3870365	G	A	0.4219	0.000266097	0.0722718	0.0200498	0.721664	rs2554672	16	CSMD1	0	intronic	0.196	NA	9	15	1	0	0
8:3870368:C:G	rs2740944	8	3870368	G	C	0.4219	0.000229739	0.0730222	0.0200515	0.721483	rs2554672	16	CSMD1	0	intronic	0.374	7	9	15	1	0	0
8:3870616:A:G	rs2740943	8	3870616	A	G	0.4268	0.000259586	0.0721842	0.0199904	0.707785	rs2554672	16	CSMD1	0	intronic	0.845	NA	9	15	1	0	0
8:3870985:C:T	rs2740942	8	3870985	T	C	0.427	0.000322958	0.0710604	0.0199858	0.707683	rs2554672	16	CSMD1	0	intronic	0.45	NA	9	15	1	0	0
8:3871079:A:G	rs2740941	8	3871079	A	G	0.4274	0.000333666	0.0709036	0.0199814	0.70667	rs2554672	16	CSMD1	0	intronic	0.941	NA	9	15	1	0	0
8:3871360:A:C	rs2688276	8	3871360	C	A	0.4176	0.000340465	0.0710346	0.0200645	0.728084	rs2554672	16	CSMD1	0	intronic	0.069	NA	9	15	1	0	0
8:3871452:C:T	rs2740940	8	3871452	T	C	0.4408	0.000694102	0.0668193	0.0199046	0.669606	rs2554672	16	CSMD1	0	intronic	3.001	NA	9	15	1	0	0
8:3876317:A:G	rs2740937	8	3876317	G	A	0.4144	0.000337382	0.0714754	0.0201555	0.721893	rs2554672	16	CSMD1	0	intronic	0.873	NA	5	15	1	0	0
8:3880698:C:G	rs2740928	8	3880698	G	C	0.4109	0.000280862	0.0727055	0.020236	0.743012	rs2554672	16	CSMD1	0	intronic	1.405	7	9	15	1	0	0
8:3880929:C:T	rs2688331	8	3880929	C	T	0.3754	0.0013257	0.0652886	0.020567	0.617178	rs2554672	16	CSMD1	0	intronic	0.979	NA	9	15	1	0	0
8:3881436:A:G	rs2740926	8	3881436	G	A	0.415	0.000491045	0.0696659	0.0202183	0.728457	rs2554672	16	CSMD1	0	intronic	1.185	NA	9	15	1	0	0
8:3881875:G:T	rs2554579	8	3881875	T	G	0.4221	0.000393016	0.0707975	0.0201984	0.722817	rs2554672	16	CSMD1	0	intronic	1.46	NA	9	15	1	0	0
8:3882212:C:G	rs2554577	8	3882212	C	G	0.4013	0.00275015	0.0601584	0.0203352	0.669763	rs2554672	16	CSMD1	0	intronic	0.456	7	9	15	1	0	0
8:3883142:C:G	rs2554576	8	3883142	G	C	0.4173	0.000251973	0.0733313	0.0202424	0.729006	rs2554672	16	CSMD1	0	intronic	0.545	7	9	15	1	0	0
8:3883399:C:T	rs2740924	8	3883399	T	C	0.4134	0.000636046	0.0685691	0.0202996	0.707367	rs2554672	16	CSMD1	0	intronic	4.361	NA	9	15	1	0	0
9:29610470:C:T	rs72715121	9	29610470	C	T	0.02652	8.22756e-06	0.243963	0.0542097	1	rs72715121	17	RP11-48L13.1	26013	intergenic	5.275	7	14	15	0	0	0
9:32384826:A:C	rs147375882	9	32384826	A	C	0.01222	4.55272e-06	0.353457	0.0750238	1	rs147375882	18	ACO1	0	intronic	9.49	2c	1	1	1	0	0
10:87306324:C:T	rs10887499	10	87306324	T	C	0.3828	2.24519e-06	0.0950105	0.0200913	1	rs4934114	19	RNU6-325P	9083	intergenic	3.36	7	5	15	1	0	0
10:87306928:A:T	rs10788457	10	87306928	A	T	0.2801	1.57755e-05	0.0937226	0.0216028	0.68528	rs4933374	19	RNU6-325P	9687	intergenic	1.036	5	5	15	1	0	0
10:87308895:A:C	rs4934114	10	87308895	C	A	0.3827	2.17928e-06	0.0951487	0.0200943	1	rs4934114	19	RN7SKP84	9585	intergenic	2.72	7	7	15	0	0	0
10:87311370:A:C	rs7916437	10	87311370	A	C	0.2799	1.67786e-05	0.0934334	0.0216081	0.686177	rs4933374	19	RN7SKP84	7110	intergenic	3.104	6	14	15	0	0	0
10:87317935:G:T	rs4933373	10	87317935	G	T	0.3333	1.12991e-05	-0.0907984	0.0206043	0.98683	rs4933374	19	RN7SKP84	545	upstream	0.576	7	5	15	0	0	0
10:87317945:A:G	rs4933374	10	87317945	G	A	0.3363	6.09882e-06	-0.0933548	0.020559	1	rs4933374	19	RN7SKP84	535	upstream	2.701	7	5	15	0	0	0
10:87318888:A:G	rs1912286	10	87318888	A	G	0.3367	6.7556e-06	-0.0928975	0.0205556	0.998896	rs4933374	19	RN7SKP84	58	downstream	0.252	NA	14	15	0	0	0
10:87318998:A:G	rs3920185	10	87318998	G	A	0.3333	1.25481e-05	-0.0903323	0.0206049	0.98683	rs4933374	19	RN7SKP84	168	downstream	0.007	NA	14	15	0	0	0
10:87319115:A:C	rs4933375	10	87319115	A	C	0.3367	6.79822e-06	-0.0928682	0.0205552	0.998896	rs4933374	19	RN7SKP84	285	downstream	2.789	5	14	15	0	0	0
10:87319706:C:T	rs11201683	10	87319706	C	T	0.3363	6.57428e-06	-0.0930151	0.0205564	1	rs4933374	19	RN7SKP84	876	downstream	0.559	6	14	15	0	0	0
10:87320674:C:T	rs1876886	10	87320674	C	T	0.3326	1.19597e-05	-0.0905706	0.0206099	0.982682	rs4933374	19	RN7SKP84	1844	intergenic	2.334	NA	14	15	0	0	0
10:87329263:G:T	rs2447658	10	87329263	T	G	0.3321	1.98304e-05	0.0882739	0.0206295	0.978669	rs4933374	19	RN7SKP84	10433	intergenic	0.561	5	5	15	0	0	0
10:87330756:C:T	rs2664403	10	87330756	C	T	0.3327	2.0254e-05	0.0882254	0.0206339	0.975524	rs4933374	19	RN7SKP84	11926	intergenic	3.459	5	5	15	0	0	0
10:87333307:G:T	rs2616667	10	87333307	T	G	0.3327	2.05907e-05	0.0881824	0.0206404	0.974617	rs4933374	19	RN7SKP84	14477	intergenic	4.135	6	5	15	0	0	0
11:80584598:A:C	rs1533224	11	80584598	A	C	0.2175	2.55319e-07	-0.11779	0.022864	1	rs1533224	20	RP11-170L9.1	83761	intergenic	4.826	4	7	15	0	0	0
11:80640561:G:T	rs4945465	11	80640561	G	T	0.2224	1.35399e-05	-0.0989164	0.0227612	0.73944	rs1533224	20	RP11-170L9.1	27798	intergenic	0.715	5	5	15	0	0	0
11:80666229:A:ATTAAG	rs10660793	11	80666229	ATTAAG	A	0.2045	1.43598e-05	-0.101915	0.0234771	0.731183	rs1533224	20	RP11-170L9.1	2130	intergenic	15.11	NA	5	15	1	0	0
12:46018280:C:T	rs2544079	12	46018280	C	T	0.11	0.000227593	-0.1198	0.0327408	0.786574	rs10880827	21	RP11-352M15.1	13876	intergenic	0.293	NA	5	15	0	0	0
12:46018758:C:T	rs2544078	12	46018758	C	T	0.1095	0.000198276	-0.121274	0.032826	0.788829	rs10880827	21	RP11-352M15.1	14354	intergenic	4.314	6	5	15	0	0	0
12:46019168:C:T	rs2544076	12	46019168	C	T	0.1096	0.000200106	-0.121217	0.0328285	0.788381	rs10880827	21	RP11-352M15.1	14764	intergenic	1.457	NA	5	15	0	0	0
12:46019876:C:T	rs2544075	12	46019876	C	T	0.1089	0.00018062	-0.122411	0.0329445	0.798969	rs10880827	21	RP11-352M15.1	15472	intergenic	3.61	NA	5	15	0	0	0
12:46020991:C:G	rs2544074	12	46020991	C	G	0.1268	5.91863e-06	-0.139874	0.0311363	0.968092	rs10880827	21	RP11-352M15.1	16587	intergenic	9.232	3a	7	15	0	0	0
12:46021285:C:T	rs2544073	12	46021285	T	C	0.1051	7.75646e-05	-0.131622	0.0335383	0.828656	rs10880827	21	RP11-352M15.1	16881	intergenic	13.25	NA	7	15	0	0	0
12:46022099:C:T	rs10880827	12	46022099	T	C	0.1241	3.44335e-06	-0.144888	0.0314498	1	rs10880827	21	RP11-352M15.1	17695	intergenic	5.247	7	13	15	0	0	0
12:95826076:C:T	rs111810547	12	95826076	C	T	0.06008	0.000339541	-0.15916	0.0450925	0.719143	rs113413325	22	RP11-167N24.3	0	ncRNA_intronic	2.125	7	5	15	1	0	0
12:95830957:A:G	rs57355530	12	95830957	A	G	0.05617	7.67734e-05	-0.184268	0.0471191	0.785608	rs113413325	22	RP11-167N24.3	352	upstream	4.893	6	14	15	1	0	0
12:95833284:C:T	rs73229342	12	95833284	C	T	0.0555	0.000122981	-0.178461	0.0470623	0.79695	rs113413325	22	RNU6-735P	664	upstream	8	5	7	15	1	0	0
12:95833308:G:T	rs11108040	12	95833308	T	G	0.1535	0.0119906	-0.0713426	0.0283938	0.665267	rs12827888	22	RNU6-735P	688	upstream	0.46	5	7	15	1	0	0
12:95833681:A:G	rs11108041	12	95833681	A	G	0.2088	1.22375e-05	-0.110452	0.0253569	0.978138	rs12827888	22	RNU6-735P	1061	intergenic	2.554	4	7	15	1	0	0
12:95833890:A:G	rs12827473	12	95833890	A	G	0.2102	8.70343e-06	-0.11216	0.0252997	0.984618	rs12827888	22	RNU6-735P	1270	intergenic	1.754	4	7	15	1	0	0
12:95834106:A:G	rs12827888	12	95834106	A	G	0.2112	7.79323e-06	-0.112589	0.0252424	1	rs12827888	22	RNU6-735P	1486	intergenic	0.411	6	5	15	1	0	0
12:95834665:A:G	rs60167551	12	95834665	G	A	0.05601	0.000194853	-0.171972	0.0467545	0.818609	rs113413325	22	RNU6-735P	2045	intergenic	2.898	7	7	15	1	0	0
12:95835466:C:T	rs73229345	12	95835466	T	C	0.05599	0.000192435	-0.172037	0.046733	0.818615	rs113413325	22	RNU6-735P	2846	intergenic	5.421	6	14	15	1	0	0
12:95841306:A:T	rs55717138	12	95841306	A	T	0.05905	2.7706e-05	-0.190071	0.0458299	0.966181	rs113413325	22	RNU6-735P	8686	intergenic	3.57	6	5	15	1	0	0
12:95841307:C:T	rs56297717	12	95841307	C	T	0.05905	2.86933e-05	-0.189701	0.045829	0.966181	rs113413325	22	RNU6-735P	8687	intergenic	3.812	6	5	15	1	0	0
12:95841465:A:G	rs56333739	12	95841465	A	G	0.06075	2.96602e-05	-0.18657	0.0451282	0.972348	rs113413325	22	RNU6-735P	8845	intergenic	3.685	7	5	15	1	0	0
12:95842645:A:G	rs59318579	12	95842645	A	G	0.06021	2.88773e-05	-0.188219	0.0454434	0.977445	rs113413325	22	RNU6-735P	10025	intergenic	4.528	6	5	14	0	0	0
12:95843385:A:T	rs60183587	12	95843385	A	T	0.06103	1.81245e-05	-0.191658	0.0451198	0.977829	rs113413325	22	RNU6-735P	10765	intergenic	6.641	5	5	15	0	0	0
12:95848688:C:T	rs4019239	12	95848688	T	C	0.06101	2.24203e-05	-0.18959	0.0451435	0.973397	rs113413325	22	RP11-490G8.1	12484	intergenic	3.888	5	5	15	0	0	0
12:95848689:A:G	rs4284473	12	95848689	G	A	0.06101	2.24203e-05	-0.18959	0.0451435	0.973397	rs113413325	22	RP11-490G8.1	12483	intergenic	5.156	5	5	15	0	0	0
12:95848807:A:T	rs4019240	12	95848807	T	A	0.061	2.28771e-05	-0.189356	0.0451356	0.975161	rs113413325	22	RP11-490G8.1	12365	intergenic	3.721	4	5	15	0	0	0
12:95850440:C:CT	rs145661359	12	95850440	CT	C	0.0593	2.84663e-05	-0.189374	0.0456727	0.97434	rs113413325	22	RP11-490G8.1	10732	intergenic	1.244	NA	5	15	0	0	0
12:95851302:G:T	rs111807701	12	95851302	T	G	0.06113	2.24928e-05	-0.189449	0.0451192	0.975212	rs113413325	22	RP11-490G8.1	9870	intergenic	2.05	4	5	9	1	0	0
12:95851555:G:GGTCT	rs145100910	12	95851555	GGTCT	G	0.05987	2.39796e-05	-0.190219	0.0454553	0.977317	rs113413325	22	RP11-490G8.1	9617	intergenic	1.126	NA	5	9	1	0	0
12:95863755:C:T	rs3952760	12	95863755	T	C	0.06151	2.89717e-05	-0.186496	0.0450112	0.981555	rs113413325	22	RP11-490G8.1	2117	intergenic	2.835	7	5	15	1	0	0
12:95863971:C:T	rs112111790	12	95863971	T	C	0.06151	2.87985e-05	-0.18656	0.0450125	0.981555	rs113413325	22	RP11-490G8.1	2333	intergenic	2.178	6	5	15	1	0	0
12:95864419:C:T	rs7314065	12	95864419	T	C	0.06156	2.82158e-05	-0.186762	0.0450111	0.98069	rs113413325	22	RP11-490G8.1	2781	intergenic	1.395	4	5	15	1	0	0
12:95870689:A:G	rs77064399	12	95870689	A	G	0.0613	2.78039e-05	-0.187005	0.0450274	0.986785	rs113413325	22	METAP2	0	intronic	0.379	5	4	4	1	0	0
12:95870919:A:G	rs112688516	12	95870919	A	G	0.0613	2.78649e-05	-0.18698	0.0450268	0.986785	rs113413325	22	METAP2	0	intronic	1.034	7	4	4	1	0	0
12:95871218:C:T	rs73229390	12	95871218	T	C	0.06106	2.98162e-05	-0.186552	0.0450863	0.983239	rs113413325	22	METAP2	0	intronic	1.251	7	4	4	1	0	0
12:95871653:C:T	rs10507049	12	95871653	C	T	0.0614	2.69678e-05	-0.18728	0.045019	0.985043	rs113413325	22	METAP2	0	intronic	6.134	3a	3	4	1	0	0
12:95871825:C:G	rs67927733	12	95871825	C	G	0.0613	2.81216e-05	-0.18687	0.0450255	0.986785	rs113413325	22	METAP2	0	intronic	7.232	5	3	4	1	0	0
12:95872300:C:T	rs58136580	12	95872300	T	C	0.0613	2.81194e-05	-0.186877	0.0450267	0.986785	rs113413325	22	METAP2	0	intronic	4.026	6	3	4	1	0	0
12:95875489:A:G	rs55641668	12	95875489	A	G	0.06121	2.78461e-05	-0.187035	0.0450368	0.986785	rs113413325	22	METAP2	0	intronic	1.966	6	4	5	1	0	0
12:95876046:A:C	rs111800988	12	95876046	A	C	0.06121	2.78283e-05	-0.187049	0.0450383	0.986785	rs113413325	22	METAP2	0	intronic	2.898	5	4	5	1	0	0
12:95876293:C:T	rs55900071	12	95876293	T	C	0.06121	2.8058e-05	-0.186957	0.0450385	0.986785	rs113413325	22	METAP2	0	intronic	0.076	7	4	5	1	0	0
12:95876524:C:T	rs56166783	12	95876524	T	C	0.06122	3.00621e-05	-0.186135	0.0450156	0.986784	rs113413325	22	METAP2	0	intronic	0.098	5	4	5	1	0	0
12:95876908:A:G	rs55909014	12	95876908	A	G	0.06117	2.78173e-05	-0.187063	0.0450402	0.987658	rs113413325	22	METAP2	0	intronic	0.043	6	4	5	1	0	0
12:95877629:A:G	rs60883842	12	95877629	A	G	0.06117	2.78494e-05	-0.187058	0.0450416	0.987658	rs113413325	22	METAP2	0	intronic	1.241	6	4	5	1	0	0
12:95878579:A:AT	rs111254343	12	95878579	AT	A	0.05772	3.60277e-05	-0.187867	0.045908	0.982207	rs113413325	22	METAP2	0	UTR5	0.848	NA	4	5	1	0	0
12:95882439:G:T	rs56852466	12	95882439	T	G	0.06109	2.71482e-05	-0.187349	0.0450515	0.987658	rs113413325	22	METAP2	0	intronic	0.015	6	4	5	1	0	0
12:95883027:G:GA	12:95883027_GA_G	12	95883027	G	GA	0.06102	2.75122e-05	-0.187344	0.0450861	0.988524	rs113413325	22	METAP2	0	intronic	9.159	NA	4	5	1	0	0
12:95883555:A:G	rs113465770	12	95883555	A	G	0.06085	2.96872e-05	-0.186724	0.0451122	0.984112	rs113413325	22	METAP2	0	intronic	1.807	7	4	5	1	0	0
12:95883906:C:T	rs112368401	12	95883906	T	C	0.0611	2.77204e-05	-0.18716	0.0450525	0.988534	rs113413325	22	METAP2	0	intronic	4.956	6	4	5	1	0	0
12:95886103:A:G	rs59649239	12	95886103	G	A	0.06105	2.77468e-05	-0.187162	0.0450569	0.988534	rs113413325	22	METAP2	0	intronic	5.395	6	4	4	1	0	0
12:95889033:C:T	rs68079125	12	95889033	C	T	0.06105	2.77502e-05	-0.187185	0.0450611	0.988534	rs113413325	22	METAP2	0	intronic	0.68	5	4	4	1	0	0
12:95889606:C:T	rs17024308	12	95889606	C	T	0.06105	2.75272e-05	-0.187282	0.0450624	0.988534	rs113413325	22	METAP2	0	intronic	8.976	6	4	4	1	0	0
12:95890663:C:T	rs55898706	12	95890663	T	C	0.06101	2.67564e-05	-0.187592	0.0450672	0.988526	rs113413325	22	METAP2	0	intronic	0.552	6	4	4	1	0	0
12:95891011:C:G	rs56193615	12	95891011	G	C	0.06105	2.76916e-05	-0.18722	0.045064	0.988534	rs113413325	22	METAP2	0	intronic	6.185	5	4	4	1	0	0
12:95891127:A:G	rs67665017	12	95891127	A	G	0.06105	2.74419e-05	-0.187325	0.0450647	0.988534	rs113413325	22	METAP2	0	intronic	8.812	5	4	4	1	0	0
12:95891748:C:CA	rs561899877	12	95891748	CA	C	0.06807	0.000203825	-0.153545	0.0417508	0.89932	rs113413325	22	METAP2	0	intronic	1.336	NA	4	4	1	0	0
12:95891908:C:CAA	12:95891908_CAA_C	12	95891908	C	CAA	0.06097	2.74374e-05	-0.187577	0.0451348	0.988516	rs113413325	22	METAP2	0	intronic	1.116	NA	4	4	1	0	0
12:95891972:C:T	rs66628102	12	95891972	T	C	0.06105	2.75815e-05	-0.187269	0.0450658	0.988534	rs113413325	22	METAP2	0	intronic	2.216	7	4	4	1	0	0
12:95892311:A:G	rs66529157	12	95892311	A	G	0.06111	2.87087e-05	-0.186804	0.0450524	0.98766	rs113413325	22	METAP2	0	intronic	5.151	6	4	4	1	0	0
12:95892406:A:G	rs73365821	12	95892406	G	A	0.0611	2.66161e-05	-0.187658	0.0450684	0.98766	rs113413325	22	METAP2	0	intronic	11.92	6	4	4	1	0	0
12:95892555:C:T	rs66713976	12	95892555	T	C	0.0611	2.64415e-05	-0.187735	0.0450699	0.98766	rs113413325	22	METAP2	0	intronic	0.275	7	4	4	1	0	0
12:95894076:C:T	rs67612900	12	95894076	C	T	0.0609	1.95307e-05	-0.191391	0.045192	0.991164	rs113413325	22	METAP2	0	intronic	7.688	5	4	5	1	0	0
12:95895220:A:G	rs188526	12	95895220	A	G	0.06675	6.5359e-06	-0.191927	0.0427895	0.899334	rs113413325	22	METAP2	0	intronic	0.092	NA	4	5	1	0	0
12:95895370:A:G	rs111708795	12	95895370	G	A	0.06085	1.98819e-05	-0.191218	0.0451919	0.992043	rs113413325	22	METAP2	0	intronic	12.68	7	4	5	1	0	0
12:95895595:C:CT	rs547631132	12	95895595	CT	C	0.06586	3.1915e-05	-0.175674	0.0426434	0.917037	rs113413325	22	METAP2	0	intronic	0.055	NA	4	5	1	0	0
12:95896223:A:G	rs67447297	12	95896223	A	G	0.06085	1.98576e-05	-0.191235	0.0451927	0.992043	rs113413325	22	METAP2	0	intronic	0.451	7	4	5	1	0	0
12:95896647:C:T	rs67978605	12	95896647	T	C	0.06085	2.00151e-05	-0.191148	0.0451931	0.992043	rs113413325	22	METAP2	0	intronic	1.292	7	4	5	1	0	0
12:95897447:C:T	rs66765539	12	95897447	T	C	0.06085	1.9764e-05	-0.191294	0.045195	0.992043	rs113413325	22	METAP2	0	intronic	4.406	5	4	4	1	0	0
12:95898212:A:G	rs66536118	12	95898212	A	G	0.06085	1.9699e-05	-0.191333	0.0451962	0.992043	rs113413325	22	METAP2	0	intronic	8.977	5	4	4	1	0	0
12:95899112:A:AC	rs764460408	12	95899112	A	AC	0.05993	1.75251e-05	-0.194296	0.0456121	0.991899	rs113413325	22	METAP2	0	intronic	2.492	NA	4	4	1	0	0
12:95899155:A:G	rs67014103	12	95899155	G	A	0.06085	1.96572e-05	-0.19136	0.0451973	0.992043	rs113413325	22	METAP2	0	intronic	3.02	7	4	4	1	0	0
12:95899553:G:T	rs111463315	12	95899553	T	G	0.06085	1.98135e-05	-0.191272	0.0451972	0.992043	rs113413325	22	METAP2	0	intronic	1.034	7	4	4	1	0	0
12:95899761:C:T	rs144265967	12	95899761	C	T	0.06085	1.96297e-05	-0.191378	0.0451979	0.992043	rs113413325	22	METAP2	0	intronic	1.884	7	4	4	1	0	0
12:95899970:A:C	rs61067017	12	95899970	A	C	0.06085	1.98006e-05	-0.19128	0.045198	0.992043	rs113413325	22	METAP2	0	intronic	2.879	7	4	4	1	0	0
12:95900712:C:T	rs66967159	12	95900712	C	T	0.06085	1.96253e-05	-0.191384	0.045199	0.992043	rs113413325	22	METAP2	0	intronic	2.952	5	4	4	1	0	0
12:95901469:C:G	rs67426220	12	95901469	G	C	0.06086	1.97317e-05	-0.191324	0.0451997	0.992043	rs113413325	22	METAP2	0	intronic	0.201	7	4	4	1	0	0
12:95901812:C:T	rs112275506	12	95901812	T	C	0.06086	1.95662e-05	-0.191422	0.0452004	0.992043	rs113413325	22	METAP2	0	intronic	3.728	6	4	4	1	0	0
12:95901846:C:T	rs67537859	12	95901846	T	C	0.06086	1.95573e-05	-0.191428	0.0452006	0.992043	rs113413325	22	METAP2	0	intronic	0.02	5	4	4	1	0	0
12:95902479:A:C	rs10507050	12	95902479	A	C	0.06086	1.95173e-05	-0.191452	0.0452013	0.992043	rs113413325	22	METAP2	0	intronic	14.92	6	4	4	1	0	0
12:95902724:C:CATG	rs757452426	12	95902724	C	CATG	0.06083	1.98189e-05	-0.191543	0.0452734	0.992038	rs113413325	22	METAP2	0	intronic	3.023	NA	4	4	1	0	0
12:95903132:A:G	rs11108081	12	95903132	G	A	0.06091	2.2595e-05	-0.189779	0.0451625	0.991164	rs113413325	22	METAP2	0	intronic	13.21	7	4	4	1	0	0
12:95903975:C:G	rs68098041	12	95903975	C	G	0.06086	1.99197e-05	-0.191241	0.0452024	0.992043	rs113413325	22	METAP2	0	intronic	0.108	7	4	4	1	0	0
12:95908749:C:T	rs1057739	12	95908749	T	C	0.0609	1.3876e-05	-0.195318	0.0452924	0.992048	rs113413325	22	METAP2	0	UTR3	1.437	5	4	4	1	0	0
12:95911217:C:T	rs67699211	12	95911217	C	T	0.0611	1.46877e-05	-0.194611	0.0452474	0.995593	rs113413325	22	USP44	0	UTR3	12.17	5	4	5	1	0	0
12:95912372:A:G	rs67170495	12	95912372	G	A	0.0611	1.45994e-05	-0.194676	0.0452487	0.995593	rs113413325	22	USP44	0	intronic	4.241	5	4	5	1	0	0
12:95913535:A:G	rs111843809	12	95913535	A	G	0.0611	1.46101e-05	-0.194678	0.0452504	0.995593	rs113413325	22	USP44	0	intronic	1.645	7	4	5	1	0	0
12:95914247:A:G	rs111545102	12	95914247	A	G	0.06095	1.80165e-05	-0.19253	0.045256	0.992933	rs113413325	22	USP44	0	intronic	4.652	7	4	15	1	0	0
12:95915258:A:C	rs59196251	12	95915258	A	C	0.06116	1.16443e-05	-0.197193	0.0452998	0.994716	rs113413325	22	USP44	0	intronic	0.033	6	4	15	1	0	0
12:95915812:C:G	rs56044495	12	95915812	G	C	0.06141	2.59257e-05	-0.188104	0.045074	0.990365	rs113413325	22	USP44	0	intronic	4.116	6	4	15	1	0	0
12:95916802:C:G	rs60371171	12	95916802	C	G	0.06112	1.03579e-05	-0.198428	0.0453169	0.995593	rs113413325	22	USP44	0	intronic	0.987	5	4	15	1	0	0
12:95924697:C:T	rs55881856	12	95924697	C	T	0.06114	1.88425e-05	-0.191842	0.0451838	0.9921	rs113413325	22	USP44	0	intronic	5.774	6	4	15	1	0	0
12:95924946:A:G	rs143726418	12	95924946	G	A	0.05208	8.87134e-05	-0.1872	0.0481762	0.865277	rs113413325	22	USP44	0	intronic	2.422	6	4	15	1	0	0
12:95925985:C:T	rs113413325	12	95925985	T	C	0.06063	4.80489e-06	-0.207407	0.0456161	1	rs113413325	22	USP44	0	intronic	3.426	7	4	15	1	0	0
12:95929806:C:T	rs112115235	12	95929806	C	T	0.06413	0.000173643	-0.159751	0.0429474	0.878125	rs113413325	22	USP44	0	intronic	2.418	6	5	15	1	0	0
12:130079749:C:T	rs55655444	12	130079749	C	T	0.06926	0.000446201	-0.138018	0.0394549	0.641195	rs61943549	23	TMEM132D	0	intronic	4.118	6	5	15	1	0	0
12:130079984:A:G	rs55972133	12	130079984	A	G	0.06944	0.000502357	-0.136721	0.0394473	0.642411	rs61943549	23	TMEM132D	0	intronic	3.436	7	5	15	1	0	0
12:130080289:C:T	rs55851595	12	130080289	T	C	0.05397	2.64549e-05	-0.190932	0.0454943	0.844144	rs61943549	23	TMEM132D	0	intronic	0.549	4	5	15	1	0	0
12:130082994:A:C	rs61943509	12	130082994	C	A	0.07117	0.000440845	-0.137164	0.0391861	0.640385	rs61943549	23	TMEM132D	0	intronic	1.926	7	5	15	1	0	0
12:130083700:G:T	rs61943510	12	130083700	G	T	0.0714	0.00037958	-0.138346	0.0390842	0.640821	rs61943549	23	TMEM132D	0	intronic	0.578	5	5	15	1	0	0
12:130084240:A:C	rs7312176	12	130084240	A	C	0.05559	1.8528e-05	-0.193387	0.0451955	0.841333	rs61943549	23	TMEM132D	0	intronic	1.718	5	7	15	1	0	0
12:130085564:A:AG	12:130085564_AG_A	12	130085564	A	AG	0.05511	2.29834e-05	-0.191842	0.0453671	0.848747	rs61943549	23	TMEM132D	0	intronic	8.274	NA	5	15	1	0	0
12:130087896:C:T	rs7306272	12	130087896	T	C	0.05515	2.85558e-05	-0.189383	0.0453229	0.847903	rs61943549	23	TMEM132D	0	intronic	0.322	7	5	15	1	0	0
12:130088168:C:T	rs7295079	12	130088168	C	T	0.05519	2.32176e-05	-0.191671	0.0453552	0.845964	rs61943549	23	TMEM132D	0	intronic	0.689	6	5	15	1	0	0
12:130088363:C:T	rs61943512	12	130088363	T	C	0.05517	1.93652e-05	-0.193537	0.0453553	0.846933	rs61943549	23	TMEM132D	0	intronic	0.049	6	5	15	1	0	0
12:130089239:A:C	rs56097612	12	130089239	C	A	0.07087	0.000592587	-0.13392	0.0392086	0.646534	rs61943549	23	TMEM132D	0	intronic	0.702	5	5	15	1	0	0
12:130089502:A:G	rs61943514	12	130089502	G	A	0.07096	0.000525471	-0.135267	0.0392281	0.64553	rs61943549	23	TMEM132D	0	intronic	6.117	7	5	15	1	0	0
12:130091658:A:G	rs61943547	12	130091658	A	G	0.05545	3.3913e-05	-0.186847	0.0451331	0.843707	rs61943549	23	TMEM132D	0	intronic	0.277	7	2	15	1	0	0
12:130091982:A:G	rs61943548	12	130091982	A	G	0.05506	1.82774e-05	-0.194505	0.0454338	0.846536	rs61943549	23	TMEM132D	0	intronic	2.946	4	2	15	1	0	0
12:130092229:C:T	rs61943549	12	130092229	C	T	0.04602	3.38472e-06	-0.229568	0.0493873	1	rs61943549	23	TMEM132D	0	intronic	0.784	2b	2	15	1	0	0
12:130095380:A:G	rs7973346	12	130095380	A	G	0.05319	1.27722e-05	-0.200762	0.046041	0.876576	rs61943549	23	TMEM132D	0	intronic	15.03	5	5	15	1	0	0
12:130096737:A:G	rs61943550	12	130096737	G	A	0.05423	1.66955e-05	-0.195533	0.0454681	0.86079	rs61943549	23	TMEM132D	0	intronic	1.592	5	5	15	1	0	0
12:130097455:A:G	rs61943551	12	130097455	G	A	0.06773	0.000608753	-0.136408	0.0399545	0.668057	rs61943549	23	TMEM132D	0	intronic	3.523	7	5	15	1	0	0
12:130098647:A:C	rs79800127	12	130098647	C	A	0.03398	4.16423e-05	-0.209489	0.0513394	0.779737	rs61943549	23	TMEM132D	0	intronic	1.158	7	2	15	1	0	0
12:130099685:A:G	rs61943554	12	130099685	G	A	0.05231	1.07103e-05	-0.202681	0.0460678	0.884666	rs61943549	23	TMEM132D	0	intronic	7.936	4	2	15	1	0	0
12:130106271:A:G	rs61943557	12	130106271	A	G	0.05369	1.39322e-05	-0.197958	0.0455969	0.84953	rs61943549	23	TMEM132D	0	intronic	1.329	6	5	15	1	0	0
12:130110843:G:T	rs61943559	12	130110843	T	G	0.05595	6.15456e-06	-0.202679	0.0448271	0.805697	rs61943549	23	TMEM132D	0	intronic	0.631	5	5	15	1	0	0
12:130111157:C:T	rs73157264	12	130111157	T	C	0.05318	1.28664e-05	-0.199279	0.0457095	0.848337	rs61943549	23	TMEM132D	0	intronic	1.231	7	5	15	1	0	0
12:131232125:A:C	rs191505671	12	131232125	C	A	0.01856	0.00414002	0.181219	0.0620234	0.603584	rs141512857	24	RIMBP2:RP11-662M24.2	31298:31298	intergenic	0.448	6	5	15	0	0	0
12:131269176:G:T	rs139125654	12	131269176	T	G	0.0153	2.17481e-05	0.28353	0.0652007	0.873519	rs141512857	24	STX2	4968	intergenic	1.27	7	4	5	1	0	0
12:131328159:C:CAT	12:131328159_CAT_C	12	131328159	C	CAT	0.0167	1.22955e-05	0.283921	0.0634728	0.981662	rs141512857	24	STX2	4347	intergenic	1.306	NA	5	15	1	0	0
12:131328221:A:G	rs141512857	12	131328221	G	A	0.01795	4.78087e-06	0.290154	0.0618767	1	rs141512857	24	STX2	4409	intergenic	2.999	7	5	15	1	0	0
12:131334847:C:G	rs190606954	12	131334847	G	C	0.01661	1.74043e-05	0.280065	0.0638104	0.978446	rs141512857	24	STX2	11035	intergenic	1.157	2a	2	15	0	0	0
12:131362346:C:G	rs142919107	12	131362346	G	C	0.01491	6.80528e-06	0.303394	0.0658124	0.844881	rs141512857	24	RAN	122	downstream	0.025	4	4	5	1	0	0
12:131362414:C:T	rs150792968	12	131362414	T	C	0.01477	5.25332e-06	0.307583	0.0658833	0.844426	rs141512857	24	RAN	190	downstream	0.905	4	4	5	1	0	0
13:31541323:A:G	rs118141394	13	31541323	A	G	0.06478	6.81772e-06	0.162847	0.0361995	1	rs118141394	25	TEX26	0	intronic	5.558	7	5	14	1	0	0
13:99274063:A:G	rs141481200	13	99274063	A	G	0.03738	8.01144e-06	-0.246323	0.0552916	0.675764	rs13378122	26	CYCSP35	7876	intergenic	0.001	6	5	15	1	0	0
13:99286895:A:C	rs59737182	13	99286895	C	A	0.04415	3.37987e-06	-0.249535	0.0540329	0.986661	rs13378122	26	CYCSP35	4651	intergenic	0.753	7	14	15	1	0	0
13:99287273:C:T	rs149302932	13	99287273	T	C	0.02709	0.000169161	-0.25195	0.0674939	0.621545	rs13378122	26	CYCSP35	5029	intergenic	0.309	7	14	15	1	0	0
13:99287463:A:G	rs55829893	13	99287463	A	G	0.0435	3.53056e-06	-0.24985	0.0542098	0.998784	rs13378122	26	CYCSP35	5219	intergenic	1.709	7	14	15	1	0	0
13:99289808:C:T	rs7321602	13	99289808	C	T	0.04336	3.72967e-06	-0.249259	0.054213	0.997569	rs13378122	26	CALM2P4	3259	intergenic	3.34	6	14	15	1	0	0
13:99290096:A:G	rs13378122	13	99290096	A	G	0.04347	2.72744e-06	-0.253143	0.0542639	1	rs13378122	26	CALM2P4	2971	intergenic	4.701	7	14	15	1	0	0
13:99293951:C:T	rs60030906	13	99293951	T	C	0.04339	9.70443e-06	-0.236197	0.0538158	0.987817	rs13378122	26	CALM2P4	457	upstream	0.194	7	14	15	1	0	0
13:99299989:A:G	rs55878228	13	99299989	A	G	0.03472	0.00102928	-0.192933	0.0596302	0.76956	rs13378122	26	CALM2P4	6495	intergenic	2.524	7	2	15	1	0	0
13:99302128:A:G	rs4640039	13	99302128	G	A	0.03477	0.000994098	-0.193454	0.0596001	0.764563	rs13378122	26	CALM2P4	8634	intergenic	1.81	4	5	15	1	0	0
13:99302491:C:G	rs74111430	13	99302491	C	G	0.03467	0.00108705	-0.191892	0.0595885	0.766951	rs13378122	26	CALM2P4	8997	intergenic	0.916	4	2	15	1	0	0
13:99303874:T:TC	13:99303874_TC_T	13	99303874	T	TC	0.03467	0.00157388	-0.184893	0.0593601	0.757153	rs13378122	26	CALM2P4	10380	intergenic	3.474	NA	5	15	0	0	0
13:99304487:A:G	rs11840060	13	99304487	A	G	0.03475	0.000994647	-0.19352	0.0595992	0.760338	rs13378122	26	CALM2P4	10993	intergenic	0.036	5	5	15	0	0	0
13:99307212:A:G	rs1806878	13	99307212	A	G	0.03499	0.00124748	-0.188386	0.0592028	0.753536	rs13378122	26	CALM2P4	13718	intergenic	1.26	NA	5	15	0	0	0
13:99307938:A:G	rs17655509	13	99307938	A	G	0.03494	0.00129431	-0.187711	0.0591865	0.752364	rs13378122	26	CALM2P4	14444	intergenic	5.79	2b	5	15	0	0	0
13:99309260:C:T	rs58948961	13	99309260	C	T	0.03504	0.00139346	-0.185989	0.0590657	0.753784	rs13378122	26	RN7SL60P	14973	intergenic	2.874	6	5	15	0	0	0
13:99310503:A:T	rs74108927	13	99310503	T	A	0.03483	0.00118105	-0.189976	0.0594328	0.758475	rs13378122	26	RN7SL60P	13730	intergenic	5.666	5	1	15	0	0	0
13:99312259:A:G	rs118005036	13	99312259	G	A	0.03265	0.00139879	-0.193083	0.0612455	0.715843	rs13378122	26	RN7SL60P	11974	intergenic	5.483	7	5	15	0	0	0
13:99312979:A:G	rs7335308	13	99312979	A	G	0.03493	0.00116758	-0.190123	0.059421	0.756124	rs13378122	26	RN7SL60P	11254	intergenic	2.483	5	5	15	0	0	0
13:99314061:G:T	rs7319845	13	99314061	G	T	0.03495	0.00114578	-0.190246	0.05936	0.75328	rs13378122	26	RN7SL60P	10172	intergenic	3.84	5	5	15	0	0	0
13:99315420:C:T	rs74108931	13	99315420	C	T	0.03489	0.00112415	-0.190265	0.0592732	0.751441	rs13378122	26	RN7SL60P	8813	intergenic	7.358	5	5	15	0	0	0
13:99320053:A:T	rs116877198	13	99320053	A	T	0.0317	0.002959	-0.179844	0.0614685	0.67977	rs13378122	26	RN7SL60P	4180	intergenic	8.648	7	5	15	0	0	0
13:99321302:C:T	rs78383939	13	99321302	C	T	0.0317	0.00295907	-0.179746	0.0614346	0.67977	rs13378122	26	RN7SL60P	2931	intergenic	1.434	7	5	15	0	0	0
13:99322018:A:G	rs78174720	13	99322018	A	G	0.03381	0.00288512	-0.174933	0.0596902	0.722192	rs13378122	26	RN7SL60P	2215	intergenic	1.876	4	5	15	0	0	0
13:99327120:A:G	rs7322904	13	99327120	A	G	0.03315	0.0021566	-0.183031	0.0605756	0.697851	rs13378122	26	RN7SL60P	2590	intergenic	0.009	7	5	15	1	0	0
14:43531077:C:G	rs72668958	14	43531077	G	C	0.01435	5.9091e-05	0.28779	0.0710194	0.94554	rs72671156	27	RP11-16O13.1	72390	intergenic	0.659	7	7	15	0	0	0
14:43631927:A:G	rs72668993	14	43631927	A	G	0.01705	1.35156e-05	0.292335	0.0662306	0.971551	rs72671156	27	RP11-88E18.1	112099	intergenic	0.801	7	5	15	0	0	0
14:43720649:C:G	rs72671156	14	43720649	C	G	0.01616	8.99938e-06	0.30743	0.0681656	1	rs72671156	27	RP11-88E18.1	23377	intergenic	0.004	6	9	15	0	0	0
14:43927518:A:G	rs139954507	14	43927518	A	G	0.01434	6.38095e-05	0.281378	0.0696685	0.934344	rs72671156	27	KRT8P2	82567	intergenic	0.273	7	9	15	0	0	0
14:97586412:A:G	rs78504719	14	97586412	A	G	0.06432	2.50518e-06	0.172535	0.0365743	1	rs78504719	28	RP11-907D1.2	0	ncRNA_intronic	1.09	5	7	15	1	0	0
16:13028849:C:CTGCTGATATGAAT	rs755260056	16	13028849	C	CTGCTGATATGAAT	0.2732	0.00023475	-0.0824548	0.0226952	0.61702	16:13064183_CAT_C	29	SHISA9	0	intronic	5.543	NA	5	15	1	0	0
16:13033361:A:T	rs961946	16	13033361	A	T	0.1704	4.72749e-05	-0.110157	0.0272788	0.804158	16:13064183_CAT_C	29	SHISA9	0	intronic	4.923	7	5	15	1	0	0
16:13034147:C:T	rs12596449	16	13034147	C	T	0.2762	0.00033763	-0.0796485	0.0225087	0.616866	16:13064183_CAT_C	29	SHISA9	0	intronic	2.369	5	5	15	1	0	0
16:13062907:C:G	rs62029758	16	13062907	C	G	0.1735	5.1941e-05	-0.108391	0.0270191	0.825085	16:13064183_CAT_C	29	SHISA9	0	intronic	1.312	7	5	15	1	0	0
16:13064183:C:CAT	16:13064183_CAT_C	16	13064183	C	CAT	0.196	5.58082e-06	-0.116125	0.0257969	1	16:13064183_CAT_C	29	SHISA9	0	intronic	0.491	NA	5	15	1	0	0
16:13065594:C:T	rs62027183	16	13065594	C	T	0.1385	0.00673781	-0.078626	0.029432	0.623286	16:13064183_CAT_C	29	SHISA9	0	intronic	13.61	7	2	15	1	0	0
16:80797268:A:G	rs12103171	16	80797268	G	A	0.2162	1.18874e-05	-0.108536	0.0248271	0.992298	rs28440814	30	CDYL2	0	intronic	1.379	6	5	15	1	0	0
16:80798645:A:G	rs16953972	16	80798645	G	A	0.2179	5.05661e-06	-0.112851	0.0247802	1	rs28440814	30	CDYL2	0	intronic	3.818	7	5	15	1	0	0
16:80798820:A:G	rs28440814	16	80798820	G	A	0.2181	4.6475e-06	-0.113279	0.0247771	1	rs28440814	30	CDYL2	0	intronic	1.707	7	5	15	1	0	0
16:80802048:A:G	rs13337161	16	80802048	G	A	0.22	1.43273e-05	-0.106791	0.0246592	0.970561	rs28440814	30	CDYL2	0	intronic	0.252	5	5	15	1	0	0
16:80818428:C:T	rs7192327	16	80818428	C	T	0.2157	5.98437e-06	-0.111885	0.0248039	0.949051	rs28440814	30	CDYL2	0	intronic	0.346	7	5	15	1	0	0
18:20951066:T:TTTC	rs758666002	18	20951066	T	TTTC	0.3534	4.48924e-06	-0.0969583	0.0209856	0.647275	rs72884519	31	TMEM241	0	intronic	0.83	NA	4	5	1	0	0
18:20965034:A:G	rs62095860	18	20965034	A	G	0.3422	4.91898e-07	-0.107016	0.0211401	0.727005	rs72884519	31	TMEM241	0	intronic	13.73	4	4	5	1	0	0
18:20968591:T:TA	rs11382156	18	20968591	TA	T	0.3453	4.91317e-07	0.107449	0.0212212	0.712886	rs72884519	31	TMEM241	0	intronic	0.924	NA	5	5	1	0	0
18:20977523:A:G	rs4800473	18	20977523	G	A	0.3424	4.12235e-07	0.107744	0.0211424	0.727908	rs72884519	31	TMEM241	0	intronic	2.325	7	4	5	1	0	0
18:20985092:C:T	rs9950801	18	20985092	T	C	0.3527	9.45174e-08	0.112825	0.0210158	0.765764	rs72884519	31	TMEM241	0	intronic	2.426	7	5	15	1	0	0
18:20993443:C:T	rs72876961	18	20993443	T	C	0.3622	2.14607e-07	-0.108255	0.0208075	0.927872	rs72884519	31	TMEM241	0	intronic	1.508	5	5	15	1	0	0
18:20998833:A:G	rs55712466	18	20998833	G	A	0.3727	6.36719e-08	-0.112225	0.0206875	0.968188	rs72884519	31	TMEM241	0	intronic	2.723	7	4	15	1	0	0
18:21015940:C:T	rs72876978	18	21015940	T	C	0.3613	1.55735e-07	-0.10961	0.0208274	0.926344	rs72884519	31	TMEM241	0	intronic	1.038	5	5	15	1	0	0
18:21016793:G:T	rs12457526	18	21016793	T	G	0.3867	1.68184e-06	-0.098358	0.0204413	0.827285	rs72884519	31	TMEM241	0	intronic	1.096	7	1	15	1	0	0
18:21021520:C:T	rs72884519	18	21021520	C	T	0.3774	4.99731e-08	-0.112715	0.0206117	1	rs72884519	31	TMEM241	3594	intergenic	14.39	7	5	15	1	0	0
18:21023585:C:T	rs79167051	18	21023585	T	C	0.367	1.70187e-07	-0.108645	0.0207078	0.960685	rs72884519	31	TMEM241	5659	intergenic	2.209	7	5	15	1	0	0
18:21025967:A:G	rs72884522	18	21025967	A	G	0.3668	1.78668e-07	-0.108457	0.0207073	0.960046	rs72884519	31	RIOK3	6819	intergenic	1.317	6	5	15	1	0	0
18:21026799:C:G	rs72884525	18	21026799	C	G	0.3769	5.50745e-08	-0.112307	0.0206044	0.999357	rs72884519	31	RIOK3	5987	intergenic	0.088	7	5	15	1	0	0
18:21037518:C:G	rs1995329	18	21037518	G	C	0.3678	1.24695e-07	-0.109737	0.0206952	0.957007	rs72884519	31	RIOK3	0	intronic	0.71	7	1	5	1	0	0
18:21037808:C:T	rs12455007	18	21037808	T	C	0.3677	1.2696e-07	-0.109669	0.0206951	0.957007	rs72884519	31	RIOK3	0	intronic	2.974	5	2	5	1	0	0
18:21068744:C:T	rs34987830	18	21068744	C	T	0.376	1.07929e-07	-0.109419	0.0205715	0.943073	rs72884519	31	RIOK3	2176	intergenic	2.446	5	1	15	1	0	0
18:21069738:C:T	rs2565016	18	21069738	T	C	0.3755	9.59801e-08	-0.109998	0.0205983	0.946589	rs72884519	31	RIOK3	3170	intergenic	3.56	5	2	15	1	0	0
18:21070280:A:G	rs2565017	18	21070280	A	G	0.3755	9.33057e-08	-0.110181	0.0206113	0.946325	rs72884519	31	RIOK3	3712	intergenic	3.077	4	2	15	1	0	0
18:21072256:C:G	rs4270256	18	21072256	G	C	0.3751	7.13244e-08	-0.111863	0.0207429	0.94505	rs72884519	31	RIOK3	5688	intergenic	1.029	7	5	15	1	0	0
18:21074922:A:G	rs303753	18	21074922	A	G	0.3481	1.31119e-06	-0.102736	0.0211203	0.924993	rs1788760	31	RIOK3	8354	intergenic	8.731	4	5	15	1	0	0
18:21078579:A:T	rs8083301	18	21078579	T	A	0.3543	9.92016e-07	0.103737	0.0210924	0.890947	rs1788760	31	C18orf8	4893	intergenic	2.709	5	2	15	1	0	0
18:21078716:G:T	rs303757	18	21078716	G	T	0.3486	7.38333e-07	-0.104789	0.0210693	0.930802	rs1788760	31	C18orf8	4756	intergenic	0.808	4	2	15	1	0	0
18:21082317:C:T	rs303762	18	21082317	C	T	0.3485	7.71498e-07	-0.104415	0.0210322	0.931254	rs1788760	31	C18orf8	1155	intergenic	0.126	NA	1	5	1	0	0
18:21083738:C:T	rs303760	18	21083738	T	C	0.3488	1.24206e-06	-0.102285	0.0210016	0.931336	rs1788760	31	C18orf8	0	intronic	9.374	NA	1	1	1	0	0
18:21087531:C:T	rs891389	18	21087531	T	C	0.3499	1.24637e-06	-0.102176	0.0209855	0.931824	rs1788760	31	C18orf8:NPC1	00:00:00	intronic	2.611	NA	4	5	1	0	0
18:21091212:A:T	rs8094509	18	21091212	T	A	0.3502	9.43631e-07	0.103318	0.0209806	0.934129	rs1788760	31	C18orf8:NPC1	00:00:00	intronic	4.733	7	4	5	1	0	0
18:21099583:C:T	rs1652342	18	21099583	T	C	0.3501	1.15027e-06	0.102417	0.0209626	0.934153	rs1788760	31	C18orf8:NPC1	00:00:00	intronic	11.07	NA	4	4	1	0	0
18:21099831:A:C	rs1652340	18	21099831	C	A	0.3501	1.39643e-06	0.101587	0.0209595	0.931609	rs1788760	31	C18orf8:NPC1	00:00:00	intronic	1.002	NA	4	4	1	0	0
18:21100504:A:G	rs1788819	18	21100504	A	G	0.3501	1.43385e-06	0.101435	0.0209511	0.931609	rs1788760	31	C18orf8:NPC1	00:00:00	intronic	0.256	7	4	4	1	0	0
18:21101944:A:G	rs1788820	18	21101944	G	A	0.3508	1.42561e-06	0.101418	0.0209435	0.930176	rs1788760	31	C18orf8:NPC1	00:00:00	intronic	6.579	5	4	4	1	0	0
18:21109250:C:T	rs1788825	18	21109250	C	T	0.3504	1.34055e-06	0.101806	0.0209723	0.930377	rs1788760	31	C18orf8:NPC1	00:00:00	exonic	9.23	NA	3	4	1	0	0
18:21109269:C:T	rs1652375	18	21109269	C	T	0.3494	8.69037e-07	0.103657	0.020983	0.933741	rs1788760	31	C18orf8:NPC1	00:00:00	UTR3	7.932	4	3	4	1	0	0
18:21114917:A:G	rs1788823	18	21114917	G	A	0.3422	1.12969e-05	0.0929366	0.0209999	0.603454	rs1788760	31	NPC1	0	intronic	0.118	NA	4	4	1	0	0
18:21120869:A:G	rs1788821	18	21120869	G	A	0.3508	1.05624e-06	0.102707	0.0209443	0.93853	rs1788760	31	NPC1	0	intronic	0.834	NA	2	4	1	0	0
18:21124945:C:G	rs1788799	18	21124945	G	C	0.3512	1.28725e-06	0.101879	0.020939	0.937717	rs1788760	31	NPC1	0	exonic	18.56	6	4	4	1	0	0
18:21125942:A:G	rs4800489	18	21125942	G	A	0.3508	1.21659e-06	0.102128	0.0209432	0.94003	rs1788760	31	NPC1	0	intronic	3.255	7	4	4	1	0	0
18:21130634:C:T	rs1788763	18	21130634	T	C	0.3507	1.51529e-06	0.101228	0.0209506	0.9446	rs1788760	31	NPC1	0	intronic	1.44	NA	4	4	1	0	0
18:21132571:C:G	rs1788762	18	21132571	C	G	0.3507	1.68077e-06	0.100785	0.0209484	0.944602	rs1788760	31	NPC1	0	intronic	1.663	5	4	4	1	0	0
18:21137442:A:G	rs1788760	18	21137442	G	A	0.3365	1.74955e-07	0.111407	0.0212655	1	rs1788760	31	NPC1	0	intronic	1.92	NA	4	4	1	0	0
18:21138865:C:T	rs2472610	18	21138865	C	T	0.351	1.65648e-06	0.10085	0.0209503	0.944676	rs1788760	31	NPC1	0	intronic	1.38	NA	4	5	1	0	0
18:21142340:C:T	rs1788785	18	21142340	C	T	0.3506	1.58577e-06	0.10105	0.0209547	0.94485	rs1788760	31	NPC1	0	intronic	0.105	NA	4	4	1	0	0
18:21142734:A:T	rs1652349	18	21142734	T	A	0.3506	1.58546e-06	0.10105	0.0209545	0.94485	rs1788760	31	NPC1	0	intronic	1.973	7	4	5	1	0	0
18:21142992:A:T	rs1624695	18	21142992	T	A	0.3506	1.73186e-06	0.100687	0.0209554	0.944848	rs1788760	31	NPC1	0	intronic	4.144	1f	4	4	1	0	0
18:21152633:C:CCAAA	rs58002928	18	21152633	CCAAA	C	0.3506	1.44242e-06	0.101509	0.0209648	0.943958	rs1788760	31	NPC1	0	intronic	2.07	NA	4	4	1	0	0
18:21154024:A:G	rs1788826	18	21154024	A	G	0.3506	1.19293e-06	0.102301	0.0209673	0.944829	rs1788760	31	NPC1	0	intronic	6.398	NA	2	5	1	0	0
18:21157139:C:T	rs4296334	18	21157139	T	C	0.3507	1.53502e-06	0.1013	0.0209754	0.943913	rs1788760	31	NPC1	0	intronic	0.726	7	4	5	1	0	0
18:21159630:A:G	rs1788784	18	21159630	G	A	0.3482	2.35202e-06	0.0997038	0.021021	0.939301	rs1788760	31	NPC1	0	intronic	2.119	NA	4	5	1	0	0
18:21162288:C:T	rs1429934	18	21162288	T	C	0.342	1.06321e-06	0.103687	0.0211705	0.895497	rs1788760	31	NPC1	0	intronic	1.922	6	2	5	1	0	0
18:21165163:C:T	rs1623003	18	21165163	T	C	0.34	1.77943e-06	0.101833	0.0212365	0.89004	rs1788760	31	NPC1	0	intronic	8.302	7	1	1	1	0	0
18:63282992:C:T	rs1373349	18	63282992	T	C	0.3163	1.45474e-05	0.0930084	0.0215436	0.99348	rs28758704	32	RP11-775G23.1	0	ncRNA_intronic	1.548	NA	9	15	1	0	0
18:63283891:A:G	rs11151205	18	63283891	G	A	0.3161	1.41881e-05	0.0931476	0.0215483	0.995108	rs28758704	32	RP11-775G23.1	0	ncRNA_intronic	0.403	5	9	15	1	0	0
18:63285783:A:G	rs10871589	18	63285783	A	G	0.3163	1.39476e-05	0.093193	0.0215399	0.996276	rs28758704	32	RP11-775G23.1	0	ncRNA_intronic	2.349	7	9	15	1	0	0
18:63292328:A:G	rs1838309	18	63292328	A	G	0.2418	0.000157578	0.0885824	0.0235583	0.687351	rs28758704	32	RP11-775G23.1	0	ncRNA_intronic	0.712	NA	9	15	1	0	0
18:63297589:A:G	rs1344374	18	63297589	A	G	0.3175	1.02768e-05	0.0944804	0.0215092	0.999536	rs28758704	32	RP11-775G23.1	0	ncRNA_intronic	2.044	6	9	15	1	0	0
18:63297672:A:G	rs2012927	18	63297672	G	A	0.3175	1.09363e-05	0.0942075	0.0215095	0.999768	rs28758704	32	RP11-775G23.1	0	ncRNA_intronic	1.968	7	9	15	1	0	0
18:63305978:A:G	rs28758704	18	63305978	G	A	0.3174	8.99309e-06	0.0951186	0.0215134	1	rs28758704	32	RP11-775G23.1	0	ncRNA_intronic	3.809	6	9	15	1	0	0
18:63315068:C:G	rs1942834	18	63315068	G	C	0.3173	1.06332e-05	0.0943191	0.0215101	0.99884	rs28758704	32	RP11-775G23.1	0	ncRNA_intronic	7.674	6	9	15	1	0	0
18:63318342:A:G	rs10871590	18	63318342	G	A	0.3182	1.04222e-05	0.0943883	0.0215012	0.996991	rs28758704	32	RP11-775G23.1	0	ncRNA_intronic	2.338	6	9	15	1	0	0
18:63327354:C:T	rs1942274	18	63327354	C	T	0.2553	8.90937e-05	-0.0902395	0.0231593	0.735931	rs28758704	32	RP11-775G23.1	8064	intergenic	0.96	NA	7	15	1	0	0
18:63334032:A:G	rs9946381	18	63334032	G	A	0.2552	9.74648e-05	-0.089701	0.023152	0.735745	rs28758704	32	RP11-775G23.1	14742	intergenic	2.726	7	9	15	0	0	0
18:63339195:A:G	rs9748337	18	63339195	A	G	0.2536	0.000114718	-0.0889652	0.0231917	0.726871	rs28758704	32	RP11-775G23.1	19905	intergenic	7.443	7	9	15	0	0	0
18:63339462:A:T	rs8088072	18	63339462	T	A	0.2556	8.95307e-05	-0.0901862	0.023146	0.733621	rs28758704	32	RP11-775G23.1	20172	intergenic	1.696	7	9	15	0	0	0
18:63340134:A:G	rs8089064	18	63340134	G	A	0.2557	9.12205e-05	-0.0900747	0.0231451	0.733393	rs28758704	32	RP11-775G23.1	20844	intergenic	1.56	7	9	15	0	0	0
18:63349078:A:T	rs9955040	18	63349078	T	A	0.2552	0.000138725	-0.0877054	0.0231421	0.731185	rs28758704	32	RP11-775G23.1	29788	intergenic	3.735	6	9	15	0	0	0
18:63349593:C:T	rs1547862	18	63349593	T	C	0.2553	0.000141349	-0.0875973	0.02314	0.730691	rs28758704	32	RP11-775G23.1	30303	intergenic	1.459	NA	9	15	0	0	0
18:63350718:G:T	rs9967287	18	63350718	T	G	0.2553	0.000141572	-0.087581	0.0231387	0.730438	rs28758704	32	RP11-775G23.1	31428	intergenic	2.497	7	9	15	0	0	0
18:63352394:A:G	rs9950488	18	63352394	A	G	0.2609	9.34274e-05	-0.0890887	0.0229245	0.748941	rs28758704	32	RP11-775G23.1	33104	intergenic	0.298	6	9	15	0	0	0
18:63354802:A:AG	rs34475031	18	63354802	AG	A	0.2488	0.000101279	-0.0901355	0.0232882	0.704295	rs28758704	32	RP11-775G23.1	35512	intergenic	1.202	NA	9	15	0	0	0
18:63366658:T:TATCA	18:63366658_TATCA_T	18	63366658	T	TATCA	0.2494	0.000116006	-0.0894524	0.0233132	0.701206	rs28758704	32	RP11-775G23.1	47368	intergenic	1.772	NA	9	15	0	0	0
18:63369257:A:T	rs7231847	18	63369257	T	A	0.2492	0.000117245	-0.0892191	0.0232619	0.704525	rs28758704	32	CDH7	48230	intergenic	0.018	6	9	15	0	0	0
18:63373762:A:G	rs7235205	18	63373762	G	A	0.2495	0.000172741	-0.0868873	0.0232305	0.7015	rs28758704	32	CDH7	43725	intergenic	3.484	7	9	15	0	0	0
18:63374392:G:T	rs2156188	18	63374392	G	T	0.2499	0.000166489	-0.0870791	0.0232259	0.702843	rs28758704	32	CDH7	43095	intergenic	0.69	NA	9	15	0	0	0
18:63380763:A:T	rs9956136	18	63380763	A	T	0.2499	0.000149721	-0.0877269	0.0232324	0.702214	rs28758704	32	CDH7	36724	intergenic	2.226	6	9	15	0	0	0
18:63381996:A:G	rs7231043	18	63381996	G	A	0.2498	0.000143324	-0.087984	0.0232329	0.702295	rs28758704	32	CDH7	35491	intergenic	2.783	6	9	15	0	0	0
18:63394297:C:T	rs1539888	18	63394297	T	C	0.2547	8.06766e-05	-0.0906559	0.023108	0.674964	rs28758704	32	CDH7	23190	intergenic	0.908	NA	9	15	0	0	0
18:63394547:A:G	rs1011326	18	63394547	G	A	0.2544	7.59881e-05	-0.0910245	0.0231198	0.673724	rs28758704	32	CDH7	22940	intergenic	0.114	5	9	15	0	0	0
18:63400298:A:G	rs12963845	18	63400298	A	G	0.2538	5.54461e-05	-0.0928796	0.0231576	0.669712	rs28758704	32	CDH7	17189	intergenic	0.619	7	9	15	0	0	0
18:63404286:A:G	rs9964122	18	63404286	G	A	0.2537	5.98984e-05	-0.0924839	0.0231622	0.669184	rs28758704	32	CDH7	13201	intergenic	3.888	6	7	15	0	0	0
18:63405308:A:G	rs7226378	18	63405308	A	G	0.2537	5.86646e-05	-0.0926127	0.0231658	0.66895	rs28758704	32	CDH7	12179	intergenic	6.285	5	7	15	0	0	0
18:63406831:A:G	rs12958707	18	63406831	G	A	0.254	5.98829e-05	-0.0925484	0.023178	0.668898	rs28758704	32	CDH7	10656	intergenic	0.091	6	15	15	0	0	0
18:63407432:A:G	rs34345247	18	63407432	G	A	0.254	5.74448e-05	-0.0927833	0.02318	0.66888	rs28758704	32	CDH7	10055	intergenic	1.796	6	15	15	0	0	0
18:63411042:A:T	rs7238301	18	63411042	A	T	0.2537	4.73931e-05	-0.0937651	0.0231657	0.665542	rs28758704	32	CDH7	6445	intergenic	0.746	7	9	15	1	0	0
18:64709528:A:G	rs77919600	18	64709528	G	A	0.0264	9.12171e-06	0.2377	0.0533048	0.931902	rs74685652	33	AC113195.1	1075	intergenic	1.684	7	7	15	1	0	0
18:64720266:A:G	rs74685652	18	64720266	G	A	0.033	5.04616e-06	0.231934	0.0505618	1	rs74685652	33	AC113195.1	9584	intergenic	5.662	6	14	15	1	0	0
18:72441802:A:C	rs9959617	18	72441802	C	A	0.09546	0.000195897	0.128193	0.0344254	0.746277	rs2042703	34	ZNF407	0	intronic	2.492	5	5	15	1	0	0
18:72442228:C:T	rs535764	18	72442228	T	C	0.09519	0.000144538	0.131105	0.0345063	0.746172	rs2042703	34	ZNF407	0	intronic	5.509	7	5	15	1	0	0
18:72443011:A:G	rs7238001	18	72443011	G	A	0.09552	0.000220235	0.126998	0.0343853	0.746237	rs2042703	34	ZNF407	0	intronic	0.494	7	2	15	1	0	0
18:72443869:C:T	rs547054	18	72443869	C	T	0.0956	0.000226239	0.126716	0.0343735	0.746411	rs2042703	34	ZNF407	0	intronic	0.759	5	4	15	1	0	0
18:72443918:C:G	rs547197	18	72443918	G	C	0.0956	0.000247675	0.125863	0.034356	0.746411	rs2042703	34	ZNF407	0	intronic	0.279	5	4	15	1	0	0
18:72445984:C:G	rs8092385	18	72445984	G	C	0.09598	0.000263782	0.125187	0.0343236	0.744789	rs2042703	34	ZNF407	0	intronic	15.28	5	1	15	1	0	0
18:72446264:A:G	rs8096488	18	72446264	A	G	0.09645	0.000305297	0.123691	0.0342739	0.737932	rs2042703	34	ZNF407	0	intronic	4.98	2a	1	15	1	0	0
18:72446523:A:G	rs8086166	18	72446523	G	A	0.09599	0.000267514	0.125038	0.0343195	0.744784	rs2042703	34	ZNF407	0	intronic	4.927	5	1	15	1	0	0
18:72446541:A:G	rs12956890	18	72446541	G	A	0.09603	0.000264362	0.125143	0.0343197	0.744763	rs2042703	34	ZNF407	0	intronic	2.945	5	1	15	1	0	0
18:72447422:C:T	rs7227977	18	72447422	T	C	0.09607	0.000271038	0.124944	0.0343238	0.744306	rs2042703	34	ZNF407	0	intronic	20.3	5	2	15	1	0	0
18:72448561:A:G	rs474081	18	72448561	G	A	0.09599	0.000283534	0.124545	0.0343245	0.744784	rs2042703	34	ZNF407	0	intronic	0.839	7	5	15	1	0	0
18:72449877:A:G	rs1291900	18	72449877	G	A	0.09577	0.000282417	0.124622	0.0343336	0.747739	rs2042703	34	ZNF407	0	intronic	3.933	6	5	15	1	0	0
18:72452438:C:T	rs1993528	18	72452438	T	C	0.09593	0.000260019	0.125526	0.0343692	0.751732	rs2042703	34	ZNF407	0	intronic	3.372	5	5	15	1	0	0
18:72452702:C:T	rs547335	18	72452702	T	C	0.09495	0.000208872	0.127798	0.0344688	0.754712	rs2042703	34	ZNF407	0	intronic	0.982	7	5	15	1	0	0
18:72453362:A:G	rs574845	18	72453362	A	G	0.09583	0.000261113	0.125425	0.0343635	0.756978	rs2042703	34	ZNF407	0	intronic	0.126	6	5	15	1	0	0
18:72474173:A:G	rs72971364	18	72474173	A	G	0.09525	0.000154582	-0.130394	0.0344748	0.754944	rs2042703	34	ZNF407	0	intronic	0.526	5	5	15	1	0	0
18:72481223:G:T	rs10514139	18	72481223	T	G	0.09389	0.000171421	-0.130184	0.0346774	0.765499	rs2042703	34	ZNF407	0	intronic	0.229	7	5	15	1	0	0
18:72497142:T:TA	rs74649890	18	72497142	TA	T	0.09458	0.000271615	-0.125387	0.0344169	0.77036	rs2042703	34	ZNF407	0	intronic	1.116	NA	5	15	1	0	0
18:72525177:C:CCTGTGTTTTGG	rs146413724	18	72525177	CCTGTGTTTTGG	C	0.08002	0.000283566	-0.132677	0.0365647	0.791852	rs2042703	34	ZNF407	0	intronic	0.676	NA	5	15	1	0	0
18:72525280:A:G	rs12956238	18	72525280	A	G	0.1049	0.000148301	0.124751	0.032884	0.733944	rs2042703	34	ZNF407	0	intronic	0.443	5	4	15	1	0	0
18:72525933:A:G	rs72975422	18	72525933	A	G	0.09832	5.60938e-06	-0.156181	0.0343819	0.977785	rs2042703	34	ZNF407	0	intronic	0.422	7	5	15	1	0	0
18:72526531:A:AT	rs148360049	18	72526531	AT	A	0.09868	4.76611e-06	-0.157154	0.0343398	0.979451	rs2042703	34	ZNF407	0	intronic	2.185	NA	5	15	1	0	0
18:72527196:C:G	rs17055651	18	72527196	C	G	0.09825	4.44619e-06	-0.157839	0.0343812	0.98057	rs2042703	34	ZNF407	0	intronic	0.036	6	5	15	1	0	0
18:72527388:G:T	rs72975424	18	72527388	T	G	0.09839	4.55598e-06	-0.157608	0.0343683	0.980004	rs2042703	34	ZNF407	0	intronic	0.513	6	5	15	1	0	0
18:72527497:A:T	rs72975425	18	72527497	A	T	0.09843	4.83735e-06	-0.157145	0.0343611	0.980011	rs2042703	34	ZNF407	0	intronic	0.862	7	5	15	1	0	0
18:72530735:A:AT	18:72530735_AT_A	18	72530735	A	AT	0.09866	6.4775e-06	-0.154775	0.0343066	0.980564	rs2042703	34	ZNF407	0	intronic	14	NA	5	15	1	0	0
18:72530737:A:C	rs376543125	18	72530737	C	A	0.09866	6.4775e-06	-0.154775	0.0343066	0.980564	rs2042703	34	ZNF407	0	intronic	14.87	5	5	15	1	0	0
18:72531446:A:T	rs72975426	18	72531446	A	T	0.09848	5.6869e-06	-0.155866	0.0343396	0.980564	rs2042703	34	ZNF407	0	intronic	0.773	5	1	15	1	0	0
18:72532359:A:G	rs17055660	18	72532359	G	A	0.09865	6.35227e-06	-0.154892	0.0343015	0.980564	rs2042703	34	ZNF407	0	intronic	0.012	4	5	15	1	0	0
18:72532558:A:G	rs17055667	18	72532558	G	A	0.09845	4.97604e-06	-0.156906	0.0343571	0.980011	rs2042703	34	ZNF407	0	intronic	0.142	7	5	15	1	0	0
18:72533802:A:G	rs150621862	18	72533802	G	A	0.09846	4.91778e-06	-0.156978	0.0343538	0.98001	rs2042703	34	ZNF407	0	intronic	2.713	7	5	15	1	0	0
18:72537189:C:T	rs117663880	18	72537189	C	T	0.0984	5.31499e-06	-0.156436	0.034361	0.98057	rs2042703	34	ZNF407	0	intronic	7.937	5	5	15	1	0	0
18:72537247:A:G	rs149282530	18	72537247	G	A	0.0984	5.30963e-06	-0.156444	0.0343617	0.98057	rs2042703	34	ZNF407	0	intronic	8.05	5	5	15	1	0	0
18:72537570:A:G	rs17055670	18	72537570	G	A	0.09845	6.00232e-06	-0.15549	0.0343458	0.981123	rs2042703	34	ZNF407	0	intronic	6.33	4	5	15	1	0	0
18:72537801:C:T	rs17055674	18	72537801	T	C	0.09836	5.97399e-06	-0.155551	0.0343497	0.981123	rs2042703	34	ZNF407	0	intronic	4.381	7	5	15	1	0	0
18:72538030:A:G	rs17055678	18	72538030	G	A	0.09813	4.91652e-06	-0.157113	0.0343844	0.981129	rs2042703	34	ZNF407	0	intronic	6.517	7	5	15	1	0	0
18:72538328:C:G	rs72975431	18	72538328	G	C	0.09885	6.13895e-06	-0.154688	0.0342115	0.98777	rs2042703	34	ZNF407	0	intronic	1.636	7	5	15	1	0	0
18:72538424:C:T	rs966123	18	72538424	C	T	0.1001	3.12256e-06	0.159211	0.0341334	1	rs2042703	34	ZNF407	0	intronic	6.633	NA	5	15	1	0	0
18:72538513:C:T	rs17055692	18	72538513	T	C	0.09763	5.15791e-06	-0.157068	0.0344471	0.980428	rs2042703	34	ZNF407	0	intronic	2.408	6	5	15	1	0	0
18:72538519:G:T	rs966122	18	72538519	T	G	0.0996	3.12868e-06	0.159541	0.0342131	1	rs2042703	34	ZNF407	0	intronic	1.209	NA	5	15	1	0	0
18:72538526:A:G	rs72975434	18	72538526	G	A	0.09786	5.32636e-06	-0.156823	0.0344444	0.98161	rs2042703	34	ZNF407	0	intronic	0.068	7	5	15	1	0	0
18:72538618:A:G	rs75029307	18	72538618	G	A	0.09818	6.62448e-06	-0.154819	0.0343547	0.981677	rs2042703	34	ZNF407	0	intronic	1.266	5	5	15	1	0	0
18:72538628:A:G	rs17055699	18	72538628	G	A	0.09818	6.62448e-06	-0.154819	0.0343547	0.981677	rs2042703	34	ZNF407	0	intronic	1.427	5	5	15	1	0	0
18:72538964:A:G	rs980101	18	72538964	A	G	0.09814	6.42509e-06	-0.155103	0.0343688	0.981683	rs2042703	34	ZNF407	0	intronic	0.885	NA	5	15	1	0	0
18:72539494:C:T	rs72975435	18	72539494	C	T	0.09811	7.13974e-06	-0.154265	0.0343518	0.980563	rs2042703	34	ZNF407	0	intronic	0.544	6	5	15	1	0	0
18:72539849:A:G	rs2628100	18	72539849	A	G	0.09864	3.79441e-06	0.158431	0.0342641	0.993861	rs2042703	34	ZNF407	0	intronic	1.863	NA	5	15	1	0	0
18:72539991:C:G	rs17055701	18	72539991	C	G	0.09739	5.85193e-06	-0.155945	0.0344049	0.98113	rs2042703	34	ZNF407	0	intronic	0.894	6	5	15	1	0	0
18:72540401:C:T	rs2042703	18	72540401	T	C	0.0992	2.97192e-06	0.159855	0.0342001	1	rs2042703	34	ZNF407	0	intronic	2.753	NA	5	15	1	0	0
18:72540498:T:TTTAG	rs5826348	18	72540498	TTTAG	T	0.09779	3.46435e-06	-0.159836	0.0344263	0.978183	rs2042703	34	ZNF407	0	intronic	5.87	NA	5	15	1	0	0
18:72540586:A:G	rs2162209	18	72540586	A	G	0.0974	6.66873e-06	-0.154965	0.0343983	0.981683	rs2042703	34	ZNF407	0	intronic	0.43	NA	5	15	1	0	0
18:72541770:G:GT	rs201358901	18	72541770	GT	G	0.09345	1.16052e-05	-0.152825	0.0348784	0.971357	rs2042703	34	ZNF407	0	intronic	0.68	NA	5	15	1	0	0
18:72542208:C:T	rs61690100	18	72542208	T	C	0.09704	6.59757e-06	-0.155182	0.0344282	0.981582	rs2042703	34	ZNF407	0	intronic	0.38	7	5	15	1	0	0
18:72542475:C:G	rs72975443	18	72542475	G	C	0.09706	7.1906e-06	-0.154514	0.034421	0.981581	rs2042703	34	ZNF407	0	intronic	1.702	7	5	15	1	0	0
18:72542919:C:T	rs72975445	18	72542919	C	T	0.09714	6.42672e-06	-0.155443	0.0344382	0.981018	rs2042703	34	ZNF407	0	intronic	2.762	7	5	15	1	0	0
18:72543115:C:T	rs72975447	18	72543115	T	C	0.09854	5.7307e-06	-0.155493	0.0342768	0.96387	rs2042703	34	ZNF407	0	intronic	1.54	5	5	15	1	0	0
18:72543179:C:T	rs72975448	18	72543179	C	T	0.1028	1.70578e-05	-0.143913	0.0334604	0.916489	rs2042703	34	ZNF407	0	intronic	2.793	5	5	15	1	0	0
18:72545056:A:G	rs17055713	18	72545056	G	A	0.09862	8.70552e-06	-0.151928	0.034163	0.945934	rs2042703	34	ZNF407	0	intronic	2.546	5	1	15	1	0	0
18:72546332:A:G	rs72975455	18	72546332	A	G	0.09869	8.41467e-06	-0.152171	0.0341632	0.945389	rs2042703	34	ZNF407	0	intronic	0.913	7	5	15	1	0	0
18:72550794:C:T	rs17055718	18	72550794	C	T	0.0987	8.25853e-06	-0.152322	0.0341658	0.945364	rs2042703	34	ZNF407	0	intronic	3.511	7	5	5	1	0	0
18:72557584:A:ATAAC	18:72557584_ATAAC_A	18	72557584	A	ATAAC	0.09751	3.2354e-05	-0.141469	0.0340523	0.943209	rs2042703	34	ZNF407	0	intronic	3.052	NA	5	15	1	0	0
18:72558078:A:G	rs4891197	18	72558078	G	A	0.1007	5.91694e-06	0.153615	0.0339114	0.958461	rs2042703	34	ZNF407	0	intronic	1.396	5	5	15	1	0	0
18:72561023:A:T	rs2554109	18	72561023	T	A	0.09008	0.000249076	0.127729	0.03491	0.914109	rs2042703	34	ZNF407	0	intronic	0.599	6	5	15	1	0	0
18:72561703:A:G	rs8094524	18	72561703	A	G	0.09822	8.79881e-06	-0.152162	0.034237	0.94439	rs2042703	34	ZNF407	0	intronic	2.01	5	5	15	1	0	0
20:18088685:A:G	rs77706334	20	18088685	G	A	0.09854	1.14015e-05	-0.152267	0.0347532	0.871047	rs117714272	35	Y_RNA	5425	intergenic	7.134	6	9	15	0	0	0
20:18117964:A:G	rs117714272	20	18117964	A	G	0.09519	1.70363e-06	-0.169915	0.0355154	1	rs117714272	35	PET117	552	upstream	6.619	3a	1	1	1	0	0
20:59904568:C:T	rs73915282	20	59904568	C	T	0.1899	3.53585e-05	-0.106571	0.0257567	0.906694	rs28735334	36	CDH4	0	intronic	5.011	3a	2	15	1	0	0
20:59906829:A:G	rs62198854	20	59906829	G	A	0.1905	2.69026e-05	-0.108048	0.0257191	0.908213	rs28735334	36	CDH4	0	intronic	5.529	2b	4	15	1	0	0
20:59907441:A:G	rs62198855	20	59907441	G	A	0.1904	2.52354e-05	-0.108391	0.0257121	0.908217	rs28735334	36	CDH4	0	intronic	2.841	5	2	15	1	0	0
20:59908377:C:T	rs11908491	20	59908377	C	T	0.1905	2.517e-05	-0.108397	0.0257092	0.907916	rs28735334	36	CDH4	0	intronic	2.787	6	5	15	1	0	0
20:59910299:A:C	rs4239687	20	59910299	C	A	0.1911	1.93532e-05	-0.109823	0.0256854	0.910017	rs28735334	36	CDH4	0	intronic	1.022	7	4	15	1	0	0
20:59912480:A:C	rs60828599	20	59912480	A	C	0.2573	0.000633873	-0.0785191	0.0228162	0.632736	rs28735334	36	CDH4	0	intronic	0.131	6	5	15	1	0	0
20:59918539:A:C	rs7261942	20	59918539	A	C	0.1913	3.08142e-05	-0.107044	0.025665	0.910877	rs28735334	36	CDH4	0	intronic	3.44	5	5	15	1	0	0
20:59919026:C:T	rs6513576	20	59919026	T	C	0.1855	2.1981e-05	-0.110528	0.0260116	0.896912	rs28735334	36	CDH4	0	intronic	2.466	6	5	15	1	0	0
20:59919850:C:G	rs12624814	20	59919850	G	C	0.1894	3.86926e-05	-0.105923	0.0257072	0.923529	rs28735334	36	CDH4	0	intronic	0.831	6	5	15	1	0	0
20:59919890:C:T	rs12624815	20	59919890	T	C	0.1897	3.81033e-05	-0.10595	0.0256908	0.924247	rs28735334	36	CDH4	0	intronic	0.199	7	5	15	1	0	0
20:59919998:A:G	rs12624833	20	59919998	A	G	0.1894	3.93382e-05	-0.10582	0.0257046	0.923841	rs28735334	36	CDH4	0	intronic	5.655	5	5	15	1	0	0
20:59921241:C:G	rs62201875	20	59921241	G	C	0.1898	3.1677e-05	-0.107046	0.0256918	0.92603	rs28735334	36	CDH4	0	intronic	2.288	3a	5	15	1	0	0
20:59926889:A:G	rs62201898	20	59926889	G	A	0.1901	2.72419e-05	-0.10796	0.0256889	0.928862	rs28735334	36	CDH4	0	intronic	0.285	7	5	14	1	0	0
20:59930047:C:T	rs28415571	20	59930047	T	C	0.1818	5.94415e-06	0.118888	0.0262285	0.998623	rs28735334	36	CDH4	0	intronic	13.79	5	1	14	1	0	0
20:59932424:A:C	rs28735334	20	59932424	C	A	0.1811	4.12882e-06	0.121152	0.0262844	1	rs28735334	36	CDH4	0	intronic	1.763	4	4	15	1	0	0
20:59934044:A:G	rs28401694	20	59934044	A	G	0.253	0.00031774	0.083253	0.022972	0.654893	rs28735334	36	CDH4	0	intronic	3.531	4	4	15	1	0	0
20:59935388:A:G	rs28407743	20	59935388	A	G	0.1804	5.36319e-06	0.119796	0.0263099	0.998606	rs28735334	36	CDH4	0	intronic	0.531	4	4	15	1	0	0
20:59939184:G:T	rs3935481	20	59939184	G	T	0.2007	0.000397154	0.0888294	0.0250809	0.786241	rs28735334	36	CDH4	0	intronic	3.13	NA	4	15	1	0	0
20:59939972:A:G	rs4075169	20	59939972	G	A	0.201	0.000463511	0.0876556	0.0250335	0.783858	rs28735334	36	CDH4	0	intronic	1.161	5	4	15	1	0	0
20:59940509:C:T	rs4074393	20	59940509	C	T	0.2001	0.000384894	0.0891565	0.0251044	0.781729	rs28735334	36	CDH4	0	intronic	4.178	NA	4	15	1	0	0
20:59940859:A:G	rs28418498	20	59940859	G	A	0.2012	0.000421933	0.0882568	0.0250306	0.782411	rs28735334	36	CDH4	0	intronic	2.768	5	4	15	1	0	0
20:59941048:A:G	rs28371775	20	59941048	A	G	0.2014	0.000389276	0.0887849	0.0250289	0.782844	rs28735334	36	CDH4	0	intronic	3.315	5	5	15	1	0	0
20:59943272:C:T	rs28625587	20	59943272	T	C	0.2022	0.000298297	0.0905165	0.0250242	0.776002	rs28735334	36	CDH4	0	intronic	1.504	5	5	15	1	0	0
20:59945098:A:G	rs7268251	20	59945098	A	G	0.2035	0.000402342	0.0882397	0.0249391	0.770507	rs28735334	36	CDH4	0	intronic	1.808	4	5	15	1	0	0
20:59949361:A:G	rs73134345	20	59949361	A	G	0.1981	0.0026164	-0.0757225	0.025021	0.743539	rs28735334	36	CDH4	0	intronic	0.805	4	4	15	1	0	0
21:39182582:G:T	rs2835979	21	39182582	G	T	0.3121	0.000418684	0.073127	0.0209996	0.63564	rs2835984	37	KCNJ6	0	intronic	2.509	7	5	15	1	0	0
21:39188787:A:T	rs2835984	21	39188787	A	T	0.4219	4.16416e-06	0.0904769	0.0198304	1	rs2835984	37	KCNJ6	0	intronic	0.376	6	1	15	1	0	0
21:39192253:A:AT	rs35489711	21	39192253	AT	A	0.3271	9.915e-06	0.0909953	0.02075	0.626151	rs2835984	37	KCNJ6	0	intronic	0.957	NA	5	15	1	0	0
