# Supplementary material for: Genetics of vegetarianism: A genome-wide association study
Source: PLoS One. 2023 Oct 4;18(10):e0291305. doi: 10.1371/journal.pone.0291305 (PMC10550162; doi:10.1371/journal.pone.0291305)
Supplement: S5 Table — (XLSX) [file pone.0291305.s010.xlsx]

## Sheet: genes
S10 Table. FUMA Mapped Genes
ensg	symbol	chr	start	end	strand	type	entrezID	HUGO	pLI	ncRVIS	posMapSNPs	posMapMaxCADD	minGwasP	IndSigSNPs	GenomicLocus
ENSG00000133019	CHRM3	1	239549865	240078750	1	protein_coding	1131	CHRM3	0.937026	0.902536	5	8.165	7.30808e-06	rs1769181	1
ENSG00000271615	CTD-2026C7.1	2	57982563	57993187	1	pseudogene	NA	NA	NA	NA	2	4.302	4.29156e-05	rs10189138;rs74480281	2
ENSG00000028116	VRK2	2	58134786	58387055	1	protein_coding	7444	VRK2	1.21621e-08	-0.188348	64	16.6	1.06516e-06	rs10189138;rs74480281	2
ENSG00000251738	AC073215.1	2	58289716	58289800	-1	miRNA	NA	NA	NA	NA	6	8.682	0.00010784	rs10189138;rs74480281	2
ENSG00000115392	FANCL	2	58386378	58468507	-1	protein_coding	55120	FANCL	2.0996e-08	NA	18	21.1	6.08035e-05	rs10189138;rs74480281	2
ENSG00000273063	RP11-334G22.1	2	58468484	58468821	1	antisense	NA	NA	NA	NA	4	4.281	6.08035e-05	rs10189138;rs74480281	2
ENSG00000233426	EIF3FP3	2	58478575	58479703	1	pseudogene	339799	EIF3FP3	NA	NA	4	4.919	6.08035e-05	rs74480281;rs10189138	2
ENSG00000225226	AC007250.4	2	58503012	58523683	1	lincRNA	105374744	LINC01795	NA	NA	3	13.54	9.11825e-05	rs10189138;rs74480281	2
ENSG00000013288	MAN2B2	4	6576902	6625089	1	protein_coding	23324	MAN2B2	4.35731e-18	0.270005	16	7.512	3.56985e-06	rs56332079	3
ENSG00000250333	RP11-4O3.1	4	58471860	58524966	-1	lincRNA	NA	NA	NA	NA	1	0.057	7.06681e-06	rs150997202	4
ENSG00000251005	RP11-318I4.2	4	127027294	127028078	-1	pseudogene	NA	NA	NA	NA	1	3.323	0.000986705	rs13143545	5
ENSG00000085871	MGST2	4	140586922	140661899	1	protein_coding	4258	MGST2	0.0551506	-0.0207653	4	16.3	5.82325e-06	rs7685172	6
ENSG00000178458	H3F3AP6	4	140619298	140619708	-1	pseudogene	644914	H3F3AP6	NA	NA	1	2.381	0.00413097	rs7685172	6
ENSG00000196782	MAML3	4	140637907	141075338	-1	protein_coding	55534	MAML3	0.329895	-0.192465	3	16.3	5.82325e-06	rs7685172	6
ENSG00000151718	WWC2	4	184020446	184241930	1	protein_coding	80014	WWC2	2.48113e-05	-1.36988	2	1.819	3.15552e-06	rs72697319	7
ENSG00000229855	CTC-546K23.1	5	120535399	120693093	1	lincRNA	NA	NA	NA	NA	1	1.663	3.03871e-05	rs114595940	9
ENSG00000213661	RP11-510I6.2	5	120951942	120952502	1	pseudogene	NA	NA	NA	NA	1	1.61	0.000783578	rs114595940	9
ENSG00000272841	RP3-428L16.2	6	161411350	161413374	-1	antisense	NA	NA	NA	NA	1	1.359	0.000165344	rs117890897	13
ENSG00000085511	MAP3K4	6	161412759	161538417	1	protein_coding	4216	MAP3K4	0.999992	NA	2	1.359	6.92531e-06	rs117890897	13
ENSG00000105963	ADAP1	7	937540	995043	-1	protein_coding	11033	ADAP1	0.657927	NA	2	1.598	0.000163689	rs568486269	14
ENSG00000240230	COX19	7	938415	1015235	-1	protein_coding	90639	COX19	0.000108651	1.39868	2	1.598	0.000163689	rs568486269	14
ENSG00000073067	CYP2W1	7	1022835	1029276	1	protein_coding	54905	CYP2W1	0.000980916	NA	1	6.421	0.000130078	rs568486269	14
ENSG00000146540	C7orf50	7	1036622	1177896	-1	protein_coding	84310	C7orf50	0.00139621	1.0724	4	10.82	8.2035e-06	rs568486269	14
ENSG00000004846	ABCB5	7	20654830	20816658	1	protein_coding	340273	ABCB5	1.16624e-23	0.685625	80	23.4	5.72459e-06	rs61529054	15
ENSG00000223866	AC002486.3	7	20681181	20681571	-1	pseudogene	NA	NA	NA	NA	16	23.4	0.000292781	rs61529054	15
ENSG00000183117	CSMD1	8	2792875	4852494	-1	protein_coding	64478	CSMD1	NA	NA	37	4.361	9.2774e-06	rs2554672	16
ENSG00000122729	ACO1	9	32384618	32454767	1	protein_coding	48	ACO1	3.56928e-08	-0.258723	1	9.49	4.55272e-06	rs147375882	18
ENSG00000223064	RNU6-325P	10	87297136	87297240	1	snRNA	106480390	RNU6-325P	NA	NA	2	3.36	2.24519e-06	rs4934114;rs4933374	19
ENSG00000254437	RP11-170L9.1	11	80668360	80668677	1	pseudogene	NA	NA	NA	NA	1	15.11	1.43598e-05	rs1533224	20
ENSG00000257943	RP11-167N24.3	12	95801711	95830604	-1	processed_transcript	NA	NA	NA	NA	9	8	7.79323e-06	rs113413325;rs12827888	22
ENSG00000222544	RNU6-735P	12	95832513	95832619	-1	snRNA	106481412	RNU6-735P	NA	NA	12	8	7.79323e-06	rs113413325;rs12827888	22
ENSG00000241556	RP11-490G8.1	12	95861173	95861637	-1	pseudogene	NA	NA	NA	NA	8	2.835	2.24928e-05	rs113413325	22
ENSG00000111142	METAP2	12	95867296	95909615	1	protein_coding	10988	METAP2	0.906383	-0.300651	61	14.92	6.5359e-06	rs113413325	22
ENSG00000136014	USP44	12	95910336	95945266	-1	protein_coding	84101	USP44	1.46115e-09	0.0272846	20	14.92	4.80489e-06	rs113413325	22
ENSG00000151952	TMEM132D	12	129556270	130388211	-1	protein_coding	121256	TMEM132D	0.99901	-0.844799	23	15.03	3.38472e-06	rs61943549	23
ENSG00000111450	STX2	12	131274145	131323811	-1	protein_coding	2054	STX2	0.000386516	0.0122306	3	2.999	4.78087e-06	rs141512857	24
ENSG00000222438	RNU6-1077P	12	131354281	131354382	-1	snRNA	106480039	RNU6-1077P	NA	NA	2	0.905	5.25332e-06	rs141512857	24
ENSG00000132341	RAN	12	131356424	131362223	1	protein_coding	5901	RAN	0.955938	-0.458694	2	0.905	5.25332e-06	rs141512857	24
ENSG00000175664	TEX26	13	31506840	31549639	1	protein_coding	122046	TEX26	8.72442e-09	-0.413139	1	5.558	6.81772e-06	rs118141394	25
ENSG00000238185	RP11-252M21.6	13	31547426	31551760	-1	antisense	NA	NA	NA	NA	1	5.558	6.81772e-06	rs118141394	25
ENSG00000233549	CYCSP35	13	99281940	99282243	-1	pseudogene	121916	CYCSP35	NA	NA	6	4.701	2.72744e-06	rs13378122	26
ENSG00000233662	CALM2P4	13	99293068	99293493	-1	pseudogene	643193	CALM2P4	NA	NA	9	4.701	2.72744e-06	rs13378122	26
ENSG00000088386	SLC15A1	13	99336055	99404908	-1	protein_coding	6564	SLC15A1	8.68961e-08	1.61304	1	0.009	0.0021566	rs13378122	26
ENSG00000259026	RP11-907D1.1	14	97576753	97585584	-1	lincRNA	NA	NA	NA	NA	1	1.09	2.50518e-06	rs78504719	28
ENSG00000258393	RP11-907D1.2	14	97582692	97587838	1	lincRNA	NA	NA	NA	NA	1	1.09	2.50518e-06	rs78504719	28
ENSG00000237515	SHISA9	16	12995477	13334272	1	protein_coding	729993	SHISA9	NA	NA	6	13.61	5.58082e-06	16:13064183_CAT_C	29
ENSG00000166446	CDYL2	16	80631803	80838226	-1	protein_coding	124359	CDYL2	0.62496	NA	5	3.818	4.6475e-06	rs28440814	30
ENSG00000134490	TMEM241	18	20777108	21017925	-1	protein_coding	85019	TMEM241	7.76288e-05	0.555791	13	14.39	4.99731e-08	rs72884519	31
ENSG00000101782	RIOK3	18	21032787	21066567	1	protein_coding	8780	RIOK3	0.000146775	-0.732724	10	8.731	5.50745e-08	rs72884519;rs1788760	31
ENSG00000141452	C18orf8	18	21083473	21111746	1	protein_coding	29919	C18orf8	0.999882	NA	15	11.07	7.38333e-07	rs1788760	31
ENSG00000141458	NPC1	18	21086148	21166862	-1	protein_coding	4864	NPC1	0.000213375	-0.263911	29	18.56	1.74955e-07	rs1788760	31
ENSG00000265217	RP11-775G23.1	18	63273326	63319289	1	lincRNA	NA	NA	NA	NA	10	7.674	8.99309e-06	rs28758704	32
ENSG00000081138	CDH7	18	63417488	63548638	1	protein_coding	1005	CDH7	0.763007	-0.48096	1	0.746	4.73931e-05	rs28758704	32
ENSG00000264409	AC113195.1	18	64710604	64710681	1	miRNA	NA	NA	NA	NA	2	5.662	5.04616e-06	rs74685652	33
ENSG00000215421	ZNF407	18	72265106	72777627	1	protein_coding	55628	ZNF407	0.999996	1.06089	63	20.3	2.97192e-06	rs2042703	34
ENSG00000232838	PET117	20	18118517	18123813	1	protein_coding	100303755	PET117	NA	-0.342149	1	6.619	1.70363e-06	rs117714272	35
ENSG00000149474	CSRP2BP	20	18118762	18169031	1	protein_coding	57325	CSRP2BP	1.34917e-08	0.0789853	1	6.619	1.70363e-06	rs117714272	35
ENSG00000179242	CDH4	20	59827482	60515673	1	protein_coding	1002	CDH4	0.966988	2.64889	25	13.79	4.12882e-06	rs28735334	36
ENSG00000157542	KCNJ6	21	38979678	39288749	-1	protein_coding	3763	KCNJ6	0.812451	-0.293776	3	2.509	4.16416e-06	rs2835984	37
