# Supplementary material for: Genetics of vegetarianism: A genome-wide association study
Source: PLoS One. 2023 Oct 4;18(10):e0291305. doi: 10.1371/journal.pone.0291305 (PMC10550162; doi:10.1371/journal.pone.0291305)
Supplement: S6 Table — (XLSX) [file pone.0291305.s011.xlsx]

## Sheet: magma.genes
S11 Table. MAGMA Genes
GENE	CHR	START	STOP	NSNPS	NPARAM	N	ZSTAT	P	SYMBOL
ENSG00000101782	18	20982787	21116567	329	32	334779	4.6662	1.5341e-06	RIOK3
ENSG00000141452	18	21033473	21161746	278	24	334779	4.5821	2.302e-06	C18orf8
ENSG00000141458	18	21036148	21216862	380	34	334779	4.5803	2.3219e-06	NPC1
ENSG00000143502	1	223344161	223587544	580	38	334779	4.0307	2.7806e-05	SUSD4
ENSG00000178965	1	74983795	75189422	450	49	334779	4.0307	2.7807e-05	C1orf173
ENSG00000009790	1	209879377	210005668	431	30	334779	3.9912	3.2868e-05	TRAF3IP3
ENSG00000162757	1	209905661	210007904	388	29	334779	3.9373	4.1195e-05	C1orf74
ENSG00000117594	1	209809510	209958295	407	39	334779	3.8732	5.3699e-05	HSD11B1
ENSG00000172840	16	66862492	66979657	218	23	334779	3.8226	6.602e-05	PDP2
ENSG00000166589	16	66892025	67002887	199	25	334779	3.7951	7.3793e-05	CDH16
ENSG00000269011	21	15001621	15103459	1	1	334779	3.7759	7.9731e-05	AL050303.1
ENSG00000166592	16	66905582	67009547	187	26	334779	3.7636	8.374e-05	RRAD
ENSG00000117595	1	209909036	210029465	458	34	334779	3.7028	0.00010662	IRF6
ENSG00000099995	22	30677977	30802936	351	28	334779	3.6649	0.0001237	SF3A1
ENSG00000099992	22	30637979	30773035	320	29	334779	3.6557	0.00012823	TBC1D10A
ENSG00000166595	16	66915959	67018326	171	25	334779	3.6539	0.00012914	FAM96B
ENSG00000188483	9	131887835	131990540	205	15	334779	3.6535	0.00012937	IER5L
ENSG00000172831	16	66918347	67028999	172	25	334779	3.6125	0.00015166	CES2
ENSG00000187860	22	30702624	30824647	350	28	334779	3.6066	0.00015513	CCDC157
ENSG00000248751	22	30631227	30745471	233	32	334779	3.6051	0.00015601	RP1-130H16.18
ENSG00000134490	18	20727108	21067925	628	52	334779	3.5368	0.00020248	TMEM241
ENSG00000205683	14	73036004	73410809	1257	99	334779	3.5309	0.00020705	DPF3
ENSG00000112619	6	42614340	42740312	322	31	334779	3.5245	0.00021216	PRPH2
ENSG00000162621	1	74885562	75028298	278	34	334779	3.5229	0.0002134	LRRC53
ENSG00000168748	16	66828282	66938056	225	19	334779	3.4968	0.00023541	CA7
ENSG00000169918	15	31725329	32212992	1512	55	334779	3.486	0.00024519	OTUD7A
ENSG00000239282	22	30631106	30735616	197	31	334779	3.4443	0.00028624	GATSL3
ENSG00000085871	4	140536922	140711899	621	75	334779	3.4353	0.0002959	MGST2
ENSG00000119383	9	131823229	131961225	263	10	334779	3.4155	0.00031838	PPP2R4
ENSG00000111142	12	95817296	95959615	669	42	334779	3.3961	0.00034176	METAP2
ENSG00000136014	12	95860336	95995266	551	53	334779	3.3804	0.00036192	USP44
ENSG00000168010	11	72475353	72604719	223	23	334779	3.3629	0.0003857	ATG16L2
ENSG00000079841	6	72546406	73162845	1837	72	334779	3.3534	0.00039911	RIMS1
ENSG00000024048	6	42481800	42711242	596	27	334779	3.3534	0.00039918	UBR2
ENSG00000154065	18	21128890	21292849	302	32	334779	3.3456	0.00041055	ANKRD29
ENSG00000108599	17	19757615	19931656	322	23	334779	3.3174	0.00045428	AKAP10
ENSG00000117528	1	94833933	95034222	323	33	334779	3.3121	0.00046307	ABCD3
ENSG00000099999	22	30723835	30867760	500	38	334779	3.3061	0.00047308	RNF215
ENSG00000198033	13	19697910	19805992	891	43	334779	3.3036	0.00047723	TUBA3C
ENSG00000159593	16	66786778	66957159	349	24	334779	3.2953	0.00049153	NAE1
ENSG00000167130	9	131793379	131902717	195	12	334779	3.2887	0.00050332	DOLPP1
ENSG00000124659	6	42662219	42764558	261	32	334779	3.2799	0.00051924	TBCC
ENSG00000148343	9	131748900	131884361	217	23	334779	3.2497	0.0005777	FAM73B
ENSG00000121388	13	19706173	19811496	856	41	334779	3.2468	0.00058356	RP11-408E5.4
ENSG00000149084	11	43527986	43928167	1128	61	334779	3.2425	0.00059238	HSD17B12
ENSG00000094796	17	39499976	39603844	320	25	334779	3.2422	0.00059302	KRT31
ENSG00000095321	9	131807089	131923468	221	9	334779	3.2411	0.0005954	CRAT
ENSG00000108417	17	39527005	39630775	462	26	334779	3.2341	0.00061022	KRT37
ENSG00000138378	2	191844302	192066322	474	56	334779	3.2323	0.00061396	STAT4
ENSG00000123689	1	209798765	209899733	272	48	334779	3.188	0.00071619	G0S2
ENSG00000167332	11	4651401	4769084	635	58	334779	3.1872	0.00071826	OR51E2
ENSG00000163762	3	148986285	149102201	431	62	334779	3.182	0.00073141	TM4SF18
ENSG00000163377	3	68730917	69031761	883	39	334779	3.1774	0.00074294	FAM19A4
ENSG00000271079	7	143218894	143321480	7	2	334779	3.1767	0.00074476	CTAGE15
ENSG00000081138	18	63367488	63598638	847	34	334779	3.1445	0.00083184	CDH7
ENSG00000243244	2	48706522	48876025	653	46	334779	3.1391	0.00084742	STON1
ENSG00000100003	22	30742846	30871305	451	37	334779	3.1352	0.00085854	SEC14L2
ENSG00000119318	9	109995418	110144475	598	34	334779	3.1138	0.00092336	RAD23B
ENSG00000169908	3	149036809	149145652	341	39	334779	3.1029	0.00095816	TM4SF1
ENSG00000180785	11	4614650	4726718	575	41	334779	3.0923	0.00099319	OR51E1
ENSG00000171360	17	39542698	39647173	493	28	334779	3.092	0.00099414	KRT38
ENSG00000188641	1	97493299	98436605	2614	154	334779	3.0916	0.00099557	DPYD
ENSG00000119547	18	55052917	55208529	571	44	334779	3.0885	0.001006	ONECUT2
ENSG00000080815	14	73553126	73740399	453	40	334779	3.0851	0.0010175	PSEN1
ENSG00000080371	12	72098654	72234699	334	27	334779	3.0765	0.0010473	RAB21
ENSG00000138030	2	27259615	27373640	173	18	334779	3.0707	0.0010676	KHK
ENSG00000107672	10	123666603	123784732	528	26	334779	3.0637	0.0010929	NSMCE4A
ENSG00000119707	14	73475144	73638122	446	36	334779	3.059	0.0011105	RBM25
ENSG00000108759	17	39566063	39673681	503	22	334779	3.058	0.0011141	KRT32
ENSG00000228474	2	27243340	27344641	135	12	334779	3.0565	0.0011196	OST4
ENSG00000138080	2	27251435	27359271	148	15	334779	3.0414	0.0011774	EMILIN1
ENSG00000136930	9	127065745	127227723	363	39	334779	3.0392	0.001186	PSMB7
ENSG00000197428	11	4610945	4712068	536	36	334779	3.031	0.0012187	OR51D1
ENSG00000131067	20	33382523	33510663	229	14	334779	3.0306	0.0012203	GGT7
ENSG00000084693	2	27215232	27343490	171	14	334779	3.028	0.001231	AGBL5
ENSG00000125775	20	1240619	1359883	434	66	334779	3.0265	0.0012371	SDCBP2
ENSG00000177673	2	232407575	232508994	356	44	334779	3.0153	0.0012837	C2orf57
ENSG00000138028	2	27271757	27391995	204	24	334779	3.009	0.0013105	CGREF1
ENSG00000090263	7	140655854	140765028	257	16	334779	3.0069	0.0013196	MRPS33
ENSG00000197079	17	39582941	39687392	475	31	334779	3.0054	0.0013261	KRT35
ENSG00000116747	1	192978552	193110907	242	21	334779	3.004	0.0013323	TROVE2
ENSG00000105371	19	10347643	10449198	306	49	334779	3.003	0.0013366	ICAM4
ENSG00000203630	20	1266228	1367555	371	52	334779	3.0002	0.001349	AL136531.1
ENSG00000132329	2	238717536	238870756	462	81	334779	2.9996	0.0013515	RAMP1
ENSG00000100767	14	73654205	73791348	367	43	334779	2.9972	0.0013623	PAPLN
ENSG00000249590	22	30755244	30874977	420	36	334779	2.9942	0.0013759	RP4-539M6.19
ENSG00000090339	19	10331511	10447291	327	52	334779	2.9804	0.0014394	ICAM1
ENSG00000215421	18	72215106	72827627	1267	66	334779	2.9757	0.0014618	ZNF407
ENSG00000137478	11	72497790	72903306	483	53	334779	2.9736	0.0014718	FCHSD2
ENSG00000214530	11	72415774	72554726	324	27	334779	2.9685	0.0014962	STARD10
ENSG00000126337	17	39592388	39698798	463	32	334779	2.9674	0.0015016	KRT36
ENSG00000131737	17	39483902	39588655	264	25	334779	2.9662	0.0015076	KRT34
ENSG00000160563	9	134685494	135005295	621	61	334779	2.9552	0.0015621	MED27
ENSG00000065883	7	39939636	40186733	520	24	334779	2.9544	0.0015664	CDK13
ENSG00000143994	2	27296682	27403680	181	25	334779	2.9543	0.0015667	ABHD1
ENSG00000172828	16	66945140	67059051	142	25	334779	2.9525	0.0015761	CES3
ENSG00000143498	1	222681244	222813275	390	37	334779	2.9429	0.0016259	TAF1A
ENSG00000105376	19	10350657	10457454	325	51	334779	2.941	0.0016358	ICAM5
ENSG00000138162	10	123698689	124064060	1526	136	334779	2.9365	0.0016595	TACC2
ENSG00000143512	1	222645602	222771445	301	29	334779	2.9314	0.0016872	HHIPL2
ENSG00000179195	12	124406392	124549986	330	26	334779	2.9298	0.0016958	ZNF664
ENSG00000023572	1	193015598	193125244	247	19	334779	2.9151	0.0017778	GLRX2
ENSG00000175216	11	46714598	46917847	384	25	334779	2.9127	0.0017914	CKAP5
ENSG00000112992	5	43552794	43757507	594	21	334779	2.9121	0.0017953	NNT
ENSG00000138073	2	27303624	27407543	185	27	334779	2.9109	0.0018021	PREB
ENSG00000255292	11	111907627	112114528	388	43	334779	2.9106	0.0018034	SDHD
ENSG00000180210	11	46690730	46811056	213	19	334779	2.8912	0.0019188	F2
ENSG00000188133	9	32733497	32837397	365	29	334779	2.8899	0.001927	TMEM215
ENSG00000145439	4	169734921	169981426	538	33	334779	2.8892	0.0019311	CBR4
ENSG00000119862	2	64631103	64738515	291	32	334779	2.8886	0.0019351	LGALSL
ENSG00000134569	11	46828419	46990193	275	22	334779	2.8875	0.0019417	LRP4
ENSG00000176956	8	144189331	144292128	303	40	334779	2.8874	0.001942	LY6H
ENSG00000021645	14	78658734	80380762	4553	289	334779	2.8852	0.0019559	NRXN3
ENSG00000187105	14	73895189	74075651	480	55	334779	2.8792	0.0019933	HEATR4
ENSG00000258247	12	95720984	95824672	553	40	334779	2.8761	0.0020134	RP11-167N24.6
ENSG00000119777	2	27205778	27314563	130	11	334779	2.8673	0.0020699	TMEM214
ENSG00000171126	2	42619157	42771237	451	39	334779	2.8661	0.0020777	KCNG3
ENSG00000164985	9	15414064	15561017	477	34	334779	2.8591	0.0021245	PSIP1
ENSG00000175065	18	28906740	29044875	443	41	334779	2.8564	0.0021427	DSG4
ENSG00000178395	1	223516715	223618812	275	17	334779	2.8518	0.0021737	C1orf65
ENSG00000141431	18	31108579	31381156	810	40	334779	2.8485	0.0021962	ASXL3
ENSG00000259030	1	74613919	75059666	833	67	334779	2.8483	0.0021978	FPGT-TNNI3K
ENSG00000116783	1	74613947	75060112	833	67	334779	2.8483	0.0021978	TNNI3K
ENSG00000138386	2	191461472	191607492	344	35	334779	2.8475	0.002203	NAB1
ENSG00000198646	20	33234722	33463452	381	19	334779	2.8468	0.0022083	NCOA6
ENSG00000138802	4	110304928	110512052	472	23	334779	2.8465	0.00221	SEC24B
ENSG00000144747	3	69018978	69151484	333	27	334779	2.8463	0.0022114	TMF1
ENSG00000115392	2	58336378	58518507	436	41	334779	2.8406	0.0022515	FANCL
ENSG00000162630	1	193098175	193205784	288	21	334779	2.8383	0.002268	B3GALT2
ENSG00000106723	9	90953334	91143609	395	12	334779	2.8368	0.0022787	SPIN1
ENSG00000214140	17	74473668	74599660	493	65	334779	2.8346	0.0022938	PRCD
ENSG00000119599	14	73343040	73476411	629	40	334779	2.8336	0.0023016	DCAF4
ENSG00000220201	19	10365479	10470556	323	49	334779	2.8331	0.0023046	ZGLP1
ENSG00000144451	2	214099113	215325225	3812	103	334779	2.8327	0.0023077	SPAG16
ENSG00000198125	22	35952811	36083998	452	49	334779	2.8303	0.0023255	MB
ENSG00000127946	7	75112621	75418280	1070	85	334779	2.8284	0.0023393	HIP1
ENSG00000113048	5	71465236	71666473	319	32	334779	2.8255	0.0023605	MRPS27
ENSG00000186143	2	27309723	27412278	193	28	334779	2.8201	0.0024004	C2orf53
ENSG00000131069	20	33409949	33565769	277	17	334779	2.8162	0.0024297	ACSS2
ENSG00000078804	20	33242094	33351243	169	11	334779	2.81	0.0024768	TP53INP2
ENSG00000087237	16	56945762	57067757	442	69	334779	2.8099	0.002478	CETP
ENSG00000161544	17	74473438	74597257	487	64	334779	2.8097	0.0024793	CYGB
ENSG00000163378	3	68974365	69113112	325	28	334779	2.8082	0.0024912	EOGT
ENSG00000232423	1	12948181	13167751	5	2	334779	2.8037	0.0025261	PRAMEF6
ENSG00000167807	19	10366103	10476685	339	50	334779	2.8037	0.0025264	CTD-2369P2.10
ENSG00000267673	19	10366103	10476691	339	50	334779	2.8037	0.0025264	FDX1L
ENSG00000151718	4	183970446	184291930	770	60	334779	2.7952	0.0025933	WWC2
ENSG00000179399	13	92000929	93569490	4786	242	334779	2.7925	0.0026149	GPC5
ENSG00000118197	1	200543024	200689097	639	37	334779	2.788	0.0026521	DDX59
ENSG00000165861	14	73386159	73543920	643	33	334779	2.7855	0.0026719	ZFYVE1
ENSG00000134757	18	28977758	29108665	452	47	334779	2.7853	0.0026743	DSG3
ENSG00000131738	17	39469746	39576052	274	22	334779	2.7852	0.0026744	KRT33B
ENSG00000066926	18	55165515	55304004	498	65	334779	2.7846	0.0026801	FECH
ENSG00000112038	6	154281631	154618001	1190	83	334779	2.7825	0.0026969	OPRM1
ENSG00000144744	3	69053881	69179559	263	28	334779	2.7823	0.0026987	UBA3
ENSG00000103335	16	88731751	88901619	857	86	334779	2.7806	0.0027133	PIEZO1
ENSG00000204370	11	111907497	112040353	211	31	334779	2.7771	0.0027421	SDHD
ENSG00000145730	5	102039685	102416809	1225	34	334779	2.7728	0.0027788	PAM
ENSG00000268538	22	30764212	30864469	350	33	334779	2.7697	0.0028056	KIAA1658
ENSG00000102755	13	28824489	29119265	799	70	334779	2.7634	0.0028603	FLT1
ENSG00000198369	2	65487985	65709771	711	41	334779	2.7622	0.0028705	SPRED2
ENSG00000171401	17	39607233	39711957	383	29	334779	2.757	0.0029164	KRT13
ENSG00000268818	22	35973040	36081181	377	40	334779	2.7545	0.002939	AL049747.1
ENSG00000028116	2	58084786	58437055	784	40	334779	2.7505	0.0029756	VRK2
ENSG00000157060	1	182819000	182972660	343	30	334779	2.7502	0.0029781	SHCBP1L
ENSG00000267303	19	10376147	10481354	330	47	334779	2.7498	0.0029817	CTD-2369P2.12
ENSG00000175213	11	46672368	46777462	172	17	334779	2.7428	0.0030455	ZNF408
ENSG00000067167	8	71435677	71570622	372	32	334779	2.7401	0.0030712	TRAM1
ENSG00000166446	16	80581803	80888226	1128	86	334779	2.7392	0.0030799	CDYL2
ENSG00000119242	12	124353207	124507378	363	26	334779	2.7381	0.0030897	CCDC92
ENSG00000054611	22	47108518	47621336	1998	142	334779	2.7313	0.003154	TBC1D22A
ENSG00000213002	8	71435681	71536671	234	27	334779	2.7285	0.003181	AC120194.1
ENSG00000163596	2	203590690	203786708	424	26	334779	2.7265	0.0032002	ICA1L
ENSG00000093000	22	45509722	45633896	479	46	334779	2.7226	0.003238	NUP50
ENSG00000004846	7	20604830	20866658	885	62	334779	2.7179	0.0032847	ABCB5
ENSG00000149571	11	126243254	126923355	2376	206	334779	2.7175	0.0032885	KIRREL3
ENSG00000074771	6	155666504	155827037	543	63	334779	2.7149	0.0033145	NOX3
ENSG00000272790	11	111991253	112121394	299	29	334779	2.7059	0.003406	AP002884.3
ENSG00000084764	2	27143480	27300064	238	12	334779	2.7017	0.0034495	MAPRE3
ENSG00000150782	11	111963974	112084840	277	30	334779	2.7004	0.0034631	IL18
ENSG00000085998	1	46604354	46735977	180	26	334779	2.6983	0.0034848	POMGNT1
ENSG00000101298	20	1196960	1339972	495	71	334779	2.6959	0.0035098	SNPH
ENSG00000171346	17	39619995	39728781	314	31	334779	2.6936	0.0035343	KRT15
ENSG00000119408	9	126969885	127165586	514	34	334779	2.6918	0.0035537	NEK6
ENSG00000109047	17	9749637	9858938	416	35	334779	2.6917	0.0035542	RCVRN
ENSG00000229571	1	13166356	13269581	95	11	334779	2.6913	0.0035589	PRAMEF26
ENSG00000134371	1	193041147	193273031	603	22	334779	2.689	0.0035834	CDC73
ENSG00000115944	2	42510686	42702228	489	30	334779	2.6868	0.0036067	COX7A2L
ENSG00000168481	8	21954338	22064597	294	41	334779	2.6862	0.0036131	LGI3
ENSG00000066855	8	66506969	66733496	761	28	334779	2.6853	0.0036228	MTFR1
ENSG00000151690	2	191223081	191423931	566	27	334779	2.6826	0.003653	MFSD6
ENSG00000175220	11	46648630	46772165	187	18	334779	2.6793	0.0036884	ARHGAP1
ENSG00000168476	8	21945533	22049464	278	36	334779	2.6787	0.0036955	REEP4
ENSG00000185002	6	117148375	117303326	570	23	334779	2.6711	0.0037798	RFX6
ENSG00000178538	8	61049906	61243971	768	46	334779	2.6665	0.0038318	CA8
ENSG00000100083	22	37954481	38079571	410	40	334779	2.6627	0.0038754	GGA1
ENSG00000221963	22	35994442	36114456	429	48	334779	2.6613	0.0038923	APOL6
ENSG00000104442	8	66464694	66596442	535	16	334779	2.6605	0.0039015	ARMC1
ENSG00000116750	1	192931380	193079237	262	29	334779	2.6587	0.0039224	UCHL5
ENSG00000163960	3	196024533	196209345	507	35	334779	2.6482	0.0040463	UBXN7
ENSG00000143924	2	42346490	42609688	794	34	334779	2.6452	0.0040818	EML4
ENSG00000125820	20	21441648	21544664	242	30	334779	2.6439	0.0040976	NKX2-2
ENSG00000133961	14	73691815	73980348	730	39	334779	2.6421	0.0041199	NUMB
ENSG00000164924	8	101878753	102015616	355	35	334779	2.6366	0.0041875	YWHAZ
ENSG00000083307	8	102454660	102731954	830	77	334779	2.6348	0.0042099	GRHL2
ENSG00000197580	11	111996190	112145422	425	27	334779	2.6241	0.0043433	BCO2
ENSG00000139505	13	25752307	25912147	329	38	334779	2.6233	0.0043546	MTMR6
ENSG00000049883	5	71566194	71706052	215	26	334779	2.6208	0.0043859	PTCD2
ENSG00000196932	10	63116401	63263208	445	41	334779	2.6201	0.0043955	TMEM26
ENSG00000099958	22	24126690	24231315	462	30	334779	2.615	0.0044608	DERL3
ENSG00000170367	20	23806572	23910387	405	34	334779	2.615	0.004462	CST5
ENSG00000125821	20	18518537	18794561	1158	43	334779	2.6112	0.0045115	DTD1
ENSG00000179603	7	126028652	126943348	2706	91	334779	2.6068	0.0045693	GRM8
ENSG00000076662	19	10394452	10500499	357	47	334779	2.6068	0.0045697	ICAM3
ENSG00000246366	8	71470812	71625514	508	22	334779	2.6058	0.0045825	RP11-382J12.1
ENSG00000161847	19	10376888	10494316	378	50	334779	2.5996	0.0046669	RAVER1
ENSG00000168303	7	40115622	40224258	200	19	334779	2.5963	0.0047113	MPLKIP
ENSG00000250091	12	124360971	124469531	275	22	334779	2.5961	0.0047145	DNAH10OS
ENSG00000189362	2	191319068	191449448	345	24	334779	2.5835	0.0048904	TMEM194B
ENSG00000181513	17	43159967	43271548	246	33	334779	2.5834	0.004891	ACBD4
ENSG00000204508	1	12985543	13088381	3	1	334779	2.5834	0.0048912	PRAMEF22
ENSG00000239810	1	13002394	13102998	3	1	334779	2.5834	0.0048912	WI2-3308P17.2
ENSG00000162779	1	179284855	179573870	1662	32	334779	2.5819	0.0049131	AXDND1
ENSG00000111300	12	112414500	112596826	243	16	334779	2.5811	0.0049236	NAA25
ENSG00000110975	12	33477173	33642754	509	23	334779	2.5811	0.0049237	SYT10
ENSG00000179295	12	112806155	112997717	289	20	334779	2.5796	0.0049464	PTPN11
ENSG00000135148	12	112513305	112641407	155	15	334779	2.576	0.0049976	TRAFD1
ENSG00000099956	22	24079150	24226703	566	29	334779	2.5728	0.0050436	SMARCB1
ENSG00000164466	5	174854065	175006745	503	45	334779	2.5681	0.0051124	SFXN1
ENSG00000178177	4	17792822	18073499	742	22	334779	2.5656	0.0051502	LCORL
ENSG00000205268	8	66579745	66804557	623	29	334779	2.5651	0.0051576	PDE7A
ENSG00000150783	11	111988095	112093282	255	25	334779	2.5622	0.0052003	TEX12
ENSG00000086159	12	50310977	50420922	182	23	334779	2.5609	0.0052201	AQP6
ENSG00000168484	8	21964426	22071992	273	43	334779	2.5556	0.0053001	SFTPC
ENSG00000138380	2	203726937	203901786	387	20	334779	2.5466	0.0054393	CARF
ENSG00000117472	1	46590745	46701630	172	26	334779	2.5464	0.0054419	TSPAN1
ENSG00000165496	14	47070222	47171028	304	25	334779	2.5383	0.00557	RPL10L
ENSG00000138442	2	203689505	203929521	523	19	334779	2.5359	0.0056074	WDR12
ENSG00000143157	1	166758681	166875581	334	30	334779	2.5355	0.0056144	POGK
ENSG00000123453	9	136478682	136655077	701	95	334779	2.5348	0.0056257	SARDH
ENSG00000204491	1	13424689	13527522	9	1	334779	2.5334	0.0056483	PRAMEF18
ENSG00000072071	19	14210750	14366999	293	36	334779	2.5329	0.0056554	LPHN1
ENSG00000204488	1	13445254	13548260	7	1	334779	2.5321	0.0056692	PRAMEF16
ENSG00000204486	1	13466066	13576943	7	1	334779	2.5321	0.0056692	PRAMEF21
ENSG00000173064	12	112547992	112869896	374	23	334779	2.531	0.0056865	HECTD4
ENSG00000057252	1	179212925	179377815	806	36	334779	2.5303	0.0056987	SOAT1
ENSG00000164024	4	99866771	100033964	657	27	334779	2.529	0.005719	METAP1
ENSG00000068781	2	48707064	49053654	1414	100	334779	2.5244	0.0057956	STON1-GTF2A1L
ENSG00000204495	1	13397414	13502656	10	1	334779	2.5241	0.0057995	PRAMEF13
ENSG00000168005	11	63530860	63645190	246	22	334779	2.5224	0.0058285	C11orf84
ENSG00000064545	19	19179978	19299322	362	35	334779	2.5211	0.0058499	TMEM161A
ENSG00000258987	14	94355901	94460475	386	66	334779	2.5166	0.0059248	RP11-131H24.4
ENSG00000171357	1	46619006	46736933	160	24	334779	2.5149	0.0059529	LURAP1
ENSG00000161800	12	50320706	50476919	266	27	334779	2.5108	0.0060225	RACGAP1
ENSG00000243073	1	12889045	12996025	203	8	334779	2.5044	0.0061331	PRAMEF4
ENSG00000100983	20	33466236	33593620	258	16	334779	2.5018	0.0061778	GSS
ENSG00000138439	2	203449901	203684480	352	37	334779	2.4996	0.006216	FAM117B
ENSG00000214324	3	126861974	126967025	331	38	334779	2.4987	0.0062318	C3orf56
ENSG00000179242	20	59777482	60565673	3231	300	334779	2.498	0.0062442	CDH4
ENSG00000092439	15	50794670	51029012	883	29	334779	2.4975	0.006254	TRPM7
ENSG00000163655	3	155538325	155711815	523	24	334779	2.4968	0.0062666	GMPS
ENSG00000182330	1	13336646	13440765	3	1	334779	2.4957	0.0062862	PRAMEF8
ENSG00000114544	3	125675198	125870404	785	33	334779	2.4943	0.0063105	SLC41A3
ENSG00000187545	1	12902727	13008101	148	7	334779	2.4926	0.0063412	PRAMEF10
ENSG00000107669	10	123449939	123738316	1108	52	334779	2.4905	0.0063779	ATE1
ENSG00000089248	12	112401120	112511255	173	11	334779	2.4903	0.0063817	ERP29
ENSG00000135638	2	73093389	73212020	146	26	334779	2.482	0.0065325	EMX1
ENSG00000186834	17	43174684	43279468	209	34	334779	2.4798	0.0065724	HEXIM1
ENSG00000204501	1	13371176	13478191	7	1	334779	2.4764	0.0066357	PRAMEF9
ENSG00000133878	8	33398856	33507624	295	20	334779	2.4749	0.0066632	DUSP26
ENSG00000186635	11	72346114	72554644	539	35	334779	2.472	0.0067183	ARAP1
ENSG00000100628	14	94350499	94493137	597	80	334779	2.4712	0.006733	ASB2
ENSG00000114790	3	153788792	154025616	641	29	334779	2.471	0.006736	ARHGEF26
ENSG00000100784	14	91286799	91576980	786	46	334779	2.4687	0.0067809	RPS6KA5
ENSG00000134533	12	15210717	15551609	847	52	334779	2.4683	0.0067871	RERG
ENSG00000242114	22	30771518	30875045	360	34	334779	2.4672	0.0068081	MTFP1
ENSG00000139880	14	23466271	23576747	246	36	334779	2.4664	0.0068244	CDH24
ENSG00000204677	5	177383406	177532560	538	56	334779	2.4629	0.0068907	FAM153C
ENSG00000245848	19	33740840	33843470	448	52	334779	2.4606	0.0069347	CEBPA
ENSG00000157542	21	38929678	39338749	1315	116	334779	2.456	0.0070253	KCNJ6
ENSG00000006059	17	39452344	39557064	289	20	334779	2.4541	0.0070614	KRT33A
ENSG00000139291	12	72029867	72147836	269	25	334779	2.4519	0.0071049	TMEM19
ENSG00000174339	5	180116042	180217099	341	33	334779	2.4513	0.0071163	OR2Y1
ENSG00000158292	1	6257406	6371035	289	38	334779	2.4497	0.0071491	GPR153
ENSG00000157227	14	23255766	23368236	378	53	334779	2.4492	0.0071596	MMP14
ENSG00000170390	4	150949426	151228609	887	49	334779	2.4485	0.0071733	DCLK2
ENSG00000169359	3	155488813	155622218	395	37	334779	2.4472	0.0071994	SLC33A1
ENSG00000150787	11	112047088	112190678	406	25	334779	2.4457	0.0072282	PTS
ENSG00000141179	17	53778340	53970191	422	27	334779	2.445	0.0072426	PCTP
ENSG00000166261	11	123544885	123662383	445	40	334779	2.4438	0.0072675	ZNF202
ENSG00000184162	19	19262225	19364233	327	30	334779	2.4429	0.0072859	NR2C2AP
ENSG00000249961	16	66738879	66885523	297	12	334779	2.4426	0.0072905	CCDC79
ENSG00000204502	1	13309819	13419057	1	1	334779	2.4422	0.0072993	PRAMEF5
ENSG00000097046	1	91916408	92041321	440	39	334779	2.4417	0.0073084	CDC7
ENSG00000121621	11	27992167	28179855	309	23	334779	2.4406	0.0073306	KIF18A
ENSG00000183775	5	143500396	143915249	931	39	334779	2.4383	0.0073785	KCTD16
ENSG00000161798	12	50305653	50409464	180	30	334779	2.4359	0.0074282	AQP5
ENSG00000149179	11	46908240	47235936	537	26	334779	2.4341	0.0074636	C11orf49
ENSG00000136573	8	11301510	11472113	735	43	334779	2.4339	0.0074695	BLK
ENSG00000184378	3	169434709	169537683	213	19	334779	2.4318	0.0075129	ACTRT3
ENSG00000269064	1	179393716	179507805	804	25	334779	2.4306	0.0075379	AL160286.1
ENSG00000161714	17	43136335	43260721	318	34	334779	2.4305	0.0075399	PLCD3
ENSG00000163792	2	27321872	27426378	222	31	334779	2.4275	0.0076011	TCF23
ENSG00000099985	22	30608818	30712829	214	41	334779	2.4262	0.0076281	OSM
ENSG00000145107	3	195996213	196115374	338	28	334779	2.4259	0.0076359	TM4SF19
ENSG00000007968	1	23782922	23907712	347	37	334779	2.4245	0.0076653	E2F2
ENSG00000171848	2	10212455	10321545	376	53	334779	2.4227	0.0077033	RRM2
ENSG00000064489	19	19206376	19352967	434	44	334779	2.421	0.0077388	MEF2BNB-MEF2B
ENSG00000213999	19	19206377	19353400	434	44	334779	2.421	0.0077388	MEF2B
ENSG00000273331	3	195992953	196115244	343	28	334779	2.4208	0.0077435	TM4SF19
ENSG00000131446	5	180167541	180292652	487	45	334779	2.4195	0.0077719	MGAT1
ENSG00000129673	17	74399433	74516199	429	52	334779	2.4165	0.007836	AANAT
ENSG00000189233	8	27829481	27991388	432	62	334779	2.4156	0.0078537	NUGGC
ENSG00000151689	2	191158196	191286391	365	24	334779	2.4154	0.0078586	INPP1
ENSG00000153498	13	112980633	113139003	786	52	334779	2.4148	0.0078716	SPACA7
ENSG00000186925	21	31863854	31964183	249	11	334779	2.4055	0.0080742	KRTAP19-6
ENSG00000177483	2	238657032	238801451	467	45	334779	2.4035	0.008119	RBM44
ENSG00000196275	7	74160483	74317847	47	8	334779	2.4026	0.0081389	GTF2IRD2
ENSG00000105855	7	20320325	20505377	663	52	334779	2.4006	0.0081837	ITGB8
ENSG00000109205	4	71012213	71120293	409	25	334779	2.3999	0.0081988	ODAM
ENSG00000076003	2	136547196	136683996	256	12	334779	2.3989	0.008223	MCM6
ENSG00000241360	22	38004734	38112941	333	36	334779	2.3969	0.0082671	PDXP
ENSG00000101464	20	33098346	33314910	320	16	334779	2.3962	0.0082828	PIGU
ENSG00000215306	14	23236463	23341750	370	54	334779	2.396	0.0082883	AL135998.1
ENSG00000196782	4	140587907	141125338	1365	136	334779	2.3948	0.0083158	MAML3
ENSG00000187258	7	34647851	34967944	1306	72	334779	2.3869	0.0084949	NPSR1
ENSG00000101746	18	31381064	31854916	1175	74	334779	2.3868	0.0084978	NOL4
ENSG00000184227	14	73953818	74060498	278	39	334779	2.3829	0.0085874	ACOT1
ENSG00000128487	17	19862657	20272339	941	26	334779	2.3829	0.0085881	SPECC1
ENSG00000254901	19	19237712	19353400	367	35	334779	2.3826	0.0085958	MEF2BNB
ENSG00000155714	16	21945186	22062433	124	17	334779	2.3813	0.0086267	PDZD9
ENSG00000222028	14	23461376	23563269	202	33	334779	2.3787	0.0086865	PSMB11
ENSG00000232838	20	18068517	18173813	417	52	334779	2.3772	0.0087227	PET117
ENSG00000135049	9	88111455	88406944	898	30	334779	2.3743	0.0087914	AGTPBP1
ENSG00000198691	1	94408393	94636688	837	98	334779	2.3739	0.0088005	ABCA4
ENSG00000205670	21	35697779	35830164	417	47	334779	2.3718	0.0088497	SMIM11
ENSG00000143786	1	224572362	224978251	1053	57	334779	2.3694	0.0089094	CNIH3
ENSG00000167880	17	73950583	74073533	328	39	334779	2.3689	0.0089215	EVPL
ENSG00000164329	5	78857943	79032471	507	31	334779	2.3688	0.0089226	PAPD4
ENSG00000244694	6	47795764	48086425	1034	51	334779	2.3676	0.0089517	PTCHD4
ENSG00000135365	11	45900871	46192985	603	32	334779	2.3667	0.0089746	PHF21A
ENSG00000162642	1	85665639	85775355	392	45	334779	2.3663	0.0089837	C1orf52
ENSG00000177938	12	18841045	18942121	411	33	334779	2.3645	0.0090283	CAPZA3
ENSG00000135338	6	80144708	80297175	490	36	334779	2.3617	0.0090955	LCA5
ENSG00000186977	21	31823975	31924435	239	9	334779	2.3606	0.0091238	KRTAP19-5
ENSG00000206069	22	25281077	25392662	293	39	334779	2.3582	0.0091821	TMEM211
ENSG00000110455	11	44037475	44155772	409	52	334779	2.3581	0.0091855	ACCS
ENSG00000132640	20	11821371	11957257	402	26	334779	2.3578	0.0091929	BTBD3
ENSG00000268171	4	57226682	57327131	353	26	334779	2.3564	0.0092266	AC068620.1
ENSG00000172590	14	23249088	23354246	353	49	334779	2.3547	0.0092679	MRPL52
ENSG00000137962	1	94564544	94790624	554	48	334779	2.3543	0.0092785	ARHGAP29
ENSG00000064490	19	19253008	19362678	349	31	334779	2.3514	0.0093527	RFXANK
ENSG00000006715	7	38712563	39021994	1147	51	334779	2.3513	0.0093541	VPS41
ENSG00000258830	12	57593392	57740267	187	19	334779	2.3506	0.009372	RP11-123K3.4
ENSG00000157570	11	44698015	45003972	994	115	334779	2.3468	0.0094676	TSPAN18
ENSG00000089009	12	112792994	112906642	141	16	334779	2.3455	0.0094998	RPL6
ENSG00000099953	22	24060413	24176503	444	28	334779	2.342	0.0095916	MMP11
ENSG00000089818	12	8184807	8300367	187	30	334779	2.34	0.0096426	NECAP1
ENSG00000175224	11	46588826	46746368	189	17	334779	2.3392	0.0096638	ATG13
ENSG00000182168	4	96033655	96520357	1780	159	334779	2.3373	0.009712	UNC5C
ENSG00000243627	21	35741013	35846264	334	33	334779	2.3361	0.009742	AP000322.53
ENSG00000133874	8	33355273	33474643	385	28	334779	2.3357	0.0097544	RNF122
ENSG00000173212	1	116604376	116727861	347	42	334779	2.3329	0.009828	MAB21L3
ENSG00000186967	21	31819142	31919451	236	8	334779	2.3315	0.0098629	KRTAP19-4
ENSG00000125835	20	2392280	2501499	299	32	334779	2.3314	0.0098667	SNRPB
ENSG00000170236	15	50742759	50888905	502	23	334779	2.3306	0.0098875	USP50
ENSG00000205022	16	88878034	88983068	616	42	334779	2.3287	0.0099378	PABPN1L
ENSG00000085274	3	169440619	169557504	252	22	334779	2.3285	0.0099441	MYNN
ENSG00000138071	2	65404887	65548387	422	30	334779	2.3259	0.010013	ACTR2
ENSG00000164742	7	45563739	45812715	806	65	334779	2.3254	0.010025	ADCY1
ENSG00000268367	12	57760198	57860536	154	14	334779	2.3252	0.01003	AC126614.1
ENSG00000188771	11	112068876	112181583	320	17	334779	2.3223	0.010108	PLET1
ENSG00000198286	7	2895775	3133579	1041	138	334779	2.3215	0.01013	CARD11
ENSG00000170088	4	165945574	166179701	791	57	334779	2.3212	0.010138	TMEM192
ENSG00000124574	6	43345104	43468168	283	35	334779	2.3204	0.01016	ABCC10
ENSG00000167769	19	6256153	6383640	727	47	334779	2.3147	0.010316	ACER1
ENSG00000267954	22	24074467	24176145	413	25	334779	2.3127	0.010368	AP000349.1
ENSG00000163435	1	201927073	202036316	398	47	334779	2.3084	0.010489	ELF3
ENSG00000226490	8	142474738	142578837	551	44	334779	2.3083	0.010491	AC138647.1
ENSG00000235268	11	94708422	94810760	270	40	334779	2.3082	0.010494	KDM4E
ENSG00000144224	2	136449189	136592625	291	17	334779	2.3061	0.010553	UBXN4
ENSG00000197417	17	3461556	3589616	516	50	334779	2.3058	0.010561	SHPK
ENSG00000205126	11	44019531	44131527	453	54	334779	2.304	0.01061	ACCSL
ENSG00000244362	21	31883194	31983633	255	12	334779	2.3034	0.010629	KRTAP19-7
ENSG00000164488	6	168643510	168770434	563	52	334779	2.3023	0.01066	DACT2
ENSG00000179912	12	57593392	57874788	400	27	334779	2.3001	0.010721	R3HDM2
ENSG00000115866	2	136614247	136793670	225	10	334779	2.2991	0.010749	DARS
ENSG00000139151	12	18786103	18940991	679	45	334779	2.2957	0.010845	PLCZ1
ENSG00000231389	6	32982346	33098552	1823	51	334779	2.2944	0.010883	HLA-DPA1
ENSG00000147592	8	71497553	71631409	467	26	334779	2.2942	0.010888	LACTB2
ENSG00000135720	16	66704796	66835701	284	16	334779	2.2904	0.011	DYNC1LI2
ENSG00000100097	22	38021615	38125813	355	38	334779	2.2896	0.011024	LGALS1
ENSG00000213934	11	5219313	5321122	347	30	334779	2.289	0.011039	HBG1
ENSG00000183891	2	20046404	20151747	310	40	334779	2.2874	0.011086	TTC32
ENSG00000130340	6	158194296	158416109	772	30	334779	2.2873	0.011089	SNX9
ENSG00000244025	21	31813782	31914275	241	8	334779	2.2859	0.01113	KRTAP19-3
ENSG00000174876	1	104180037	104289302	2	1	334779	2.2846	0.011169	AMY1B
ENSG00000142867	1	85681931	85792773	405	46	334779	2.2842	0.01118	BCL10
ENSG00000129667	17	74416973	74547872	453	57	334779	2.2831	0.011211	RHBDF2
ENSG00000266953	19	34837220	34950269	265	26	334779	2.2811	0.01127	RP11-618P17.4
ENSG00000217825	7	154938273	155040165	552	43	334779	2.2806	0.011286	AC099552.4
ENSG00000080709	5	113646642	113882337	743	59	334779	2.2782	0.011356	KCNN2
ENSG00000140740	16	21913981	22044981	104	17	334779	2.2782	0.011358	UQCRC2
ENSG00000157426	4	57154456	57303666	530	28	334779	2.2773	0.011384	AASDH
ENSG00000050438	12	51735101	51952980	506	38	334779	2.2765	0.011409	SLC4A8
ENSG00000138892	22	50403552	50545364	573	49	334779	2.2731	0.011509	TTLL8
ENSG00000170043	17	7783663	7885441	293	23	334779	2.2725	0.011529	TRAPPC1
ENSG00000222018	21	35722615	35823370	294	26	334779	2.2715	0.011557	C21orf140
ENSG00000213123	3	195968090	196095170	379	28	334779	2.2706	0.011587	TCTEX1D2
ENSG00000251209	15	98235448	98467780	1064	84	334779	2.2696	0.011617	LINC00923
ENSG00000268472	11	112080988	112182117	290	14	334779	2.2694	0.011622	AP002884.2
ENSG00000168517	17	43188067	43297407	221	37	334779	2.2687	0.011645	HEXIM2
ENSG00000153575	15	22783395	22923892	386	37	334779	2.2675	0.011679	TUBGCP5
ENSG00000100427	22	50447820	50574331	687	40	334779	2.2667	0.011704	MLC1
ENSG00000197959	1	171760621	172437606	1779	96	334779	2.2644	0.011773	DNM3
ENSG00000186965	21	31809362	31909755	249	8	334779	2.2643	0.011777	KRTAP19-2
ENSG00000184209	12	123892188	124007701	249	33	334779	2.2614	0.011866	SNRNP35
ENSG00000167515	16	88872628	88979094	619	42	334779	2.2614	0.011869	TRAPPC2L
ENSG00000105409	19	42420734	42551649	127	19	334779	2.2592	0.011935	ATP1A3
ENSG00000162989	2	155504811	155764863	853	76	334779	2.2589	0.011946	KCNJ3
ENSG00000118965	2	20060021	20239892	529	33	334779	2.2588	0.011948	WDR35
ENSG00000158856	8	21856506	21990038	397	45	334779	2.2587	0.01195	DMTN
ENSG00000176402	7	99470892	99577243	288	21	334779	2.2585	0.011956	GJC3
ENSG00000151247	4	99742835	99901788	491	40	334779	2.2575	0.011989	EIF4E
ENSG00000105404	19	42410833	42513542	103	14	334779	2.257	0.012003	RABAC1
ENSG00000239887	1	162286698	162406600	407	59	334779	2.2563	0.012025	C1orf226
ENSG00000134444	18	59804491	60024355	817	35	334779	2.2551	0.012064	KIAA1468
ENSG00000132823	20	42775136	42889431	382	51	334779	2.2547	0.012077	OSER1
ENSG00000254706	1	162285197	162401905	406	59	334779	2.2546	0.01208	RP11-565P22.6
ENSG00000071051	2	106311354	106560730	1011	59	334779	2.2527	0.012139	NCK2
ENSG00000171722	1	162292993	162396660	373	54	334779	2.2524	0.012149	C1orf111
ENSG00000088280	1	23705056	23861061	435	38	334779	2.2505	0.012208	ASAP3
ENSG00000123737	4	122672472	122788176	318	24	334779	2.2475	0.012303	EXOSC9
ENSG00000072518	11	63556400	63728491	334	25	334779	2.2442	0.012411	MARK2
ENSG00000180509	21	35768988	35934573	655	49	334779	2.2439	0.01242	KCNE1
ENSG00000114279	3	191807184	192535553	2101	173	334779	2.2424	0.012469	FGF12
ENSG00000152409	5	78482012	78673038	460	30	334779	2.2422	0.012475	JMY
ENSG00000116096	2	73064489	73169287	180	17	334779	2.2411	0.012508	SPR
ENSG00000128059	4	57209528	57351781	490	32	334779	2.2411	0.012508	PPAT
ENSG00000176393	1	201901500	202025275	410	49	334779	2.2385	0.012595	RNPEP
ENSG00000115165	2	158221131	158395473	267	29	334779	2.2378	0.012617	CYTIP
ENSG00000198270	12	112319086	112500970	313	12	334779	2.2376	0.012623	TMEM116
ENSG00000100813	14	23477773	23614823	323	52	334779	2.2365	0.01266	ACIN1
ENSG00000157404	4	55474085	55656881	583	45	334779	2.236	0.012675	KIT
ENSG00000171311	10	99145899	99255774	281	21	334779	2.2354	0.012696	EXOSC1
ENSG00000171596	2	232337871	232445206	411	31	334779	2.2348	0.012716	NMUR1
ENSG00000262730	17	7779249	7883940	305	24	334779	2.2315	0.012825	RP11-1099M24.7
ENSG00000148053	9	87233466	87688505	1367	86	334779	2.2304	0.012859	NTRK2
ENSG00000181852	12	56548285	56665717	112	18	334779	2.2277	0.01295	RNF41
ENSG00000175931	17	74335532	74499288	516	41	334779	2.2251	0.013038	UBE2O
ENSG00000104447	8	116370724	116871899	810	36	334779	2.2231	0.013103	TRPS1
ENSG00000139266	12	58098881	58204190	142	14	334779	2.2229	0.013111	2023-03-09
ENSG00000180891	17	55888604	56082684	564	74	334779	2.2226	0.01312	CUEDC1
ENSG00000173673	1	6254252	6355638	237	33	334779	2.2222	0.013135	HES3
ENSG00000171462	6	43368090	43474370	242	31	334779	2.2204	0.013197	DLK2
ENSG00000135446	12	58091510	58199796	152	14	334779	2.2185	0.013261	CDK4
ENSG00000105397	19	10411209	10541352	378	44	334779	2.2178	0.013283	TYK2
ENSG00000069667	15	60730483	61571518	2347	262	334779	2.2177	0.013289	RORA
ENSG00000171757	3	169461216	169580774	281	21	334779	2.2174	0.013298	LRRC34
ENSG00000086205	11	49118187	49280222	660	25	334779	2.2173	0.0133	FOLH1
ENSG00000181610	17	55866842	55977417	420	44	334779	2.2157	0.013357	MRPS23
ENSG00000197887	11	57920674	58021653	367	26	334779	2.2142	0.013407	OR1S2
ENSG00000172824	16	66972492	67093661	154	21	334779	2.2141	0.013412	CES4A
ENSG00000204060	1	41777594	41899262	420	52	334779	2.214	0.013413	FOXO6
ENSG00000256566	20	2397858	2539553	406	52	334779	2.2113	0.013508	RP4-734P14.4
ENSG00000180720	11	46356640	46458107	119	18	334779	2.2109	0.013522	CHRM4
ENSG00000163393	1	116469119	116662675	478	36	334779	2.209	0.013586	SLC22A15
ENSG00000174177	16	88722871	88831794	536	46	334779	2.2069	0.013661	CTU2
ENSG00000184351	21	31802018	31902663	257	8	334779	2.2069	0.013662	KRTAP19-1
ENSG00000197563	18	59660800	59904351	1007	26	334779	2.2068	0.013663	PIGN
ENSG00000189275	10	133554734	133672535	405	38	334779	2.2058	0.0137	AL450307.1
ENSG00000142798	1	22098738	22313790	908	73	334779	2.2055	0.013711	HSPG2
ENSG00000250506	17	73946987	74052080	304	38	334779	2.2047	0.013737	CDK3
ENSG00000153237	2	158977593	159363265	1751	70	334779	2.2043	0.01375	CCDC148
ENSG00000158717	16	88712903	88822829	542	46	334779	2.2037	0.013773	RNF166
ENSG00000075035	12	108473248	108694314	609	57	334779	2.2029	0.013801	WSCD2
ENSG00000179008	14	60813187	61032261	539	15	334779	2.2016	0.013848	C14orf39
ENSG00000241043	9	32516787	32618619	181	20	334779	2.2006	0.013883	GVQW1
ENSG00000135452	12	58081796	58193994	166	15	334779	2.2	0.013905	TSPAN31
ENSG00000108342	17	38121614	38224066	318	19	334779	2.1991	0.013936	CSF3
ENSG00000144908	3	125772412	125966837	991	55	334779	2.1978	0.01398	ALDH1L1
ENSG00000171314	10	99135917	99243198	311	18	334779	2.1978	0.013981	PGAM1
ENSG00000170049	17	7775177	7883121	319	26	334779	2.1978	0.013981	KCNAB3
ENSG00000166292	17	53746988	53859482	297	31	334779	2.1977	0.013986	TMEM100
ENSG00000010219	12	4621370	4773325	457	43	334779	2.197	0.014011	DYRK4
ENSG00000141012	16	88830142	88973378	735	55	334779	2.1958	0.014053	GALNS
ENSG00000270757	2	198315137	198465450	201	16	334779	2.1952	0.014074	HSPE1-MOB4
ENSG00000115541	2	198314718	198418181	137	12	334779	2.1942	0.014112	HSPE1
ENSG00000177465	14	74008410	74113200	393	42	334779	2.1937	0.01413	ACOT4
ENSG00000189366	3	125598118	125705882	551	21	334779	2.1927	0.014166	ALG1L
ENSG00000179010	4	6591818	6694472	370	53	334779	2.1926	0.014167	MRFAP1
ENSG00000087245	16	55373612	55590603	882	70	334779	2.1907	0.014237	MMP2
ENSG00000130287	19	19272782	19413042	415	41	334779	2.1905	0.014246	NCAN
ENSG00000107201	9	32405300	32576322	431	33	334779	2.1897	0.014274	DDX58
ENSG00000149218	11	94772974	94915809	447	59	334779	2.189	0.014298	ENDOD1
ENSG00000105974	7	116114839	116251233	395	32	334779	2.1873	0.014359	CAV1
ENSG00000074842	19	4591386	4720382	463	52	334779	2.1863	0.014395	C19orf10
ENSG00000134183	1	110095889	110205679	223	29	334779	2.1854	0.014429	GNAT2
ENSG00000221843	2	27749389	27855588	235	16	334779	2.1824	0.014541	C2orf16
ENSG00000145242	4	66135281	66586213	1903	93	334779	2.181	0.014592	EPHA5
ENSG00000197324	14	23290822	23400789	288	39	334779	2.1804	0.014614	LRP10
ENSG00000111012	12	58106117	58212769	136	13	334779	2.1792	0.014659	CYP27B1
ENSG00000139613	12	56506767	56633351	122	26	334779	2.178	0.014705	SMARCC2
ENSG00000198574	1	162315056	162431928	408	46	334779	2.1779	0.014708	SH2D1B
ENSG00000119673	14	73984324	74092357	340	36	334779	2.1763	0.014767	ACOT2
ENSG00000164093	4	111488579	111613279	230	25	334779	2.1762	0.01477	PITX2
ENSG00000196465	12	56496040	56603431	107	20	334779	2.1759	0.01478	MYL6B
ENSG00000224474	10	99129228	99235831	322	18	334779	2.175	0.014816	AL355490.1
ENSG00000116251	1	6191329	6319449	377	46	334779	2.1729	0.014892	RPL22
ENSG00000135439	12	58068980	58185940	192	16	334779	2.1721	0.014925	AGAP2
ENSG00000166199	11	43852361	43991816	499	63	334779	2.1712	0.014958	ALKBH3
ENSG00000005059	4	110431361	110659874	621	34	334779	2.1705	0.014986	CCDC109B
ENSG00000126249	19	34845289	34967073	284	25	334779	2.1701	0.014999	PDCD2L
ENSG00000169064	3	166908075	167149134	696	43	334779	2.1677	0.01509	ZBBX
ENSG00000170037	17	7785419	7903236	364	26	334779	2.1676	0.015093	CNTROB
ENSG00000112139	6	37550284	37717082	730	85	334779	2.1673	0.015106	MDGA1
ENSG00000110492	11	46352306	46455375	116	18	334779	2.1669	0.015121	MDK
ENSG00000132031	2	20141872	20262455	330	32	334779	2.1657	0.015166	MATN3
ENSG00000243943	2	27755897	27908041	282	18	334779	2.1648	0.015202	ZNF512
ENSG00000135298	6	69295259	70149403	2648	96	334779	2.1643	0.015222	BAI3
ENSG00000171307	10	99155927	99267127	259	25	334779	2.1626	0.015286	ZDHHC16
ENSG00000133460	22	24148890	24278496	637	44	334779	2.1622	0.0153	SLC2A11
ENSG00000183309	8	144668183	144785900	360	38	334779	2.1614	0.01533	ZNF623
ENSG00000143520	1	152271211	152382482	253	13	334779	2.1605	0.015368	FLG2
ENSG00000165895	11	100508384	100912668	2021	94	334779	2.1602	0.015379	ARHGAP42
ENSG00000251357	22	24154375	24287410	609	43	334779	2.1598	0.015394	AP000350.10
ENSG00000110497	11	46367964	46665675	317	22	334779	2.1591	0.015419	AMBRA1
ENSG00000240432	21	31747583	31848286	243	10	334779	2.1579	0.015467	KRTAP13-3
ENSG00000156011	8	18334811	18992240	3424	204	334779	2.1578	0.015471	PSD3
ENSG00000223865	6	32993703	33104978	1824	41	334779	2.1558	0.015551	HLA-DPB1
ENSG00000186971	21	31752572	31853216	248	10	334779	2.1552	0.015574	KRTAP13-4
ENSG00000101216	20	62168955	62308394	575	44	334779	2.1551	0.015577	GMEB2
ENSG00000135597	6	139174630	139359398	683	35	334779	2.1545	0.015599	REPS1
ENSG00000186513	11	57907906	58008990	347	28	334779	2.1543	0.015607	OR9Q2
ENSG00000076258	1	171233347	171361223	260	20	334779	2.1541	0.015617	FMO4
ENSG00000117266	1	205423723	205551921	495	70	334779	2.1538	0.015629	CDK18
ENSG00000160888	19	13211229	13315722	197	34	334779	2.1521	0.015696	IER2
ENSG00000144381	2	198301305	198431461	169	14	334779	2.1517	0.015712	HSPD1
ENSG00000142168	21	32981935	33091244	311	30	334779	2.1496	0.015793	SOD1
ENSG00000183723	16	66598653	66780610	437	31	334779	2.1494	0.015801	CMTM4
ENSG00000145386	4	122687599	122795087	264	23	334779	2.1494	0.015802	CCNA2
ENSG00000152382	1	166775747	166895564	309	30	334779	2.1493	0.015804	TADA1
ENSG00000272741	3	195925101	196095093	572	32	334779	2.1476	0.015874	RP11-447L10.1
ENSG00000136574	8	11484468	11667511	820	71	334779	2.1461	0.015934	GATA4
ENSG00000008838	17	38125350	38267468	378	28	334779	2.1459	0.01594	MED24
ENSG00000125247	13	101206181	101377347	463	34	334779	2.1449	0.01598	TMTC4
ENSG00000127418	4	953724	1070685	469	45	334779	2.1449	0.015982	FGFRL1
ENSG00000116337	1	110108726	110224673	254	35	334779	2.1417	0.016109	AMPD2
ENSG00000115850	2	136495410	136644750	316	15	334779	2.1409	0.016141	LCT
ENSG00000183527	21	40496695	40605777	405	26	334779	2.1396	0.016195	PSMG1
ENSG00000117597	1	209951352	210080910	449	34	334779	2.1395	0.016199	DIEXF
ENSG00000135407	12	58141159	58262487	155	12	334779	2.1378	0.016268	AVIL
ENSG00000012822	12	54054903	54171529	307	33	334779	2.1369	0.016305	CALCOCO1
ENSG00000123297	12	58126372	58251854	151	13	334779	2.1355	0.01636	TSFM
ENSG00000181135	8	144716622	144846068	371	35	334779	2.1353	0.016369	ZNF707
ENSG00000255737	12	58070054	58172139	168	16	334779	2.1351	0.016377	AGAP2-AS1
ENSG00000114547	3	125637987	125752297	421	29	334779	2.1323	0.01649	ROPN1B
ENSG00000139496	13	25825662	25973938	268	36	334779	2.1319	0.016509	NUPL1
ENSG00000100092	22	37980661	38112939	432	41	334779	2.1318	0.016511	SH3BP1
ENSG00000179271	19	13014972	13118050	198	30	334779	2.1284	0.016651	GADD45GIP1
ENSG00000269165	10	52044298	52145876	289	38	334779	2.1282	0.01666	AC069547.1
ENSG00000164989	9	15502895	16111661	2076	36	334779	2.1271	0.016707	CCDC171
ENSG00000092841	12	56501945	56607280	102	21	334779	2.1271	0.016707	MYL6
ENSG00000205669	14	74027649	74136592	443	48	334779	2.1268	0.016719	ACOT6
ENSG00000214841	7	34635709	34749772	653	37	334779	2.1258	0.016761	AC005493.1
ENSG00000258366	20	62239163	62378416	520	31	334779	2.1254	0.016778	RTEL1
ENSG00000100364	22	45536219	45686650	690	55	334779	2.1238	0.016844	KIAA0930
ENSG00000185716	16	21968959	22148855	209	25	334779	2.1238	0.016845	C16orf52
ENSG00000198522	2	27801114	27924375	193	17	334779	2.1228	0.016884	GPN1
ENSG00000179262	19	13006669	13114456	204	29	334779	2.1218	0.016928	RAD23A
ENSG00000141200	17	51850239	51952573	374	33	334779	2.1207	0.016973	KIF2B
ENSG00000198130	2	191004461	191258919	809	29	334779	2.1197	0.017017	HIBCH
ENSG00000115520	2	198268147	198390032	147	13	334779	2.1185	0.017066	COQ10B
ENSG00000115540	2	198330295	198468423	190	16	334779	2.1169	0.017134	MOB4
ENSG00000058085	1	183105373	183264035	505	29	334779	2.116	0.017173	LAMC2
ENSG00000121440	3	73381584	73724091	1018	91	334779	2.1159	0.017175	PDZRN3
ENSG00000139890	14	23302374	23406895	281	32	334779	2.1149	0.017217	REM2
ENSG00000170419	7	54560018	54688773	621	38	334779	2.1147	0.017227	VSTM2A
ENSG00000176714	2	27798506	27901879	183	16	334779	2.1139	0.017262	CCDC121
ENSG00000146833	7	99424581	99567223	379	30	334779	2.1129	0.017306	TRIM4
ENSG00000065325	17	9675523	9845419	684	62	334779	2.1128	0.01731	GLP2R
ENSG00000100804	14	23435752	23554439	215	36	334779	2.112	0.017341	PSMB5
ENSG00000205846	12	8558522	8680926	284	9	334779	2.1118	0.017351	CLEC6A
ENSG00000259649	15	81138532	81252118	169	32	334779	2.1117	0.017355	RP11-351M8.1
ENSG00000007237	17	9763926	10151868	1668	186	334779	2.1106	0.017405	GAS7
ENSG00000174799	4	56765037	56949529	530	38	334779	2.1089	0.017475	CEP135
ENSG00000164978	9	34279504	34393709	295	23	334779	2.1069	0.017564	NUDT2
ENSG00000257921	12	58116811	58230829	147	13	334779	2.1067	0.017573	RP11-571M6.15
ENSG00000258064	12	72017984	72142748	286	27	334779	2.1061	0.017596	RP11-293I14.2
ENSG00000081760	12	125499925	125677873	527	40	334779	2.106	0.017604	AACS
ENSG00000143631	1	152224651	152347679	370	11	334779	2.1047	0.017658	FLG
ENSG00000196876	12	51934050	52256648	660	41	334779	2.1041	0.017685	SCN8A
ENSG00000177191	19	41881264	41984635	261	16	334779	2.1033	0.01772	B3GNT8
ENSG00000116667	1	184306192	184648154	954	59	334779	2.1027	0.017745	C1orf21
ENSG00000204248	6	33080458	33210276	982	38	334779	2.1019	0.017781	COL11A2
ENSG00000185361	19	4589530	4705580	431	49	334779	2.1012	0.017814	TNFAIP8L1
ENSG00000068697	2	20182411	20301789	374	35	334779	2.1001	0.017861	LAPTM4A
ENSG00000123427	12	58115275	58226324	141	13	334779	2.0993	0.017895	METTL21B
ENSG00000255302	15	49120083	49222380	285	36	334779	2.099	0.017909	EID1
ENSG00000165264	9	32502997	32623160	242	21	334779	2.0961	0.018036	NDUFB6
ENSG00000186970	21	31762597	31863070	250	9	334779	2.0951	0.018079	KRTAP15-1
ENSG00000244588	20	1156700	1327065	537	58	334779	2.0939	0.018134	RAD21L1
ENSG00000170777	9	6278349	6381900	298	17	334779	2.093	0.018174	TPD52L3
ENSG00000233438	2	27710253	27840011	279	21	334779	2.0922	0.018212	AC109829.1
ENSG00000135002	9	78950433	79059433	450	41	334779	2.091	0.018266	RFK
ENSG00000120254	6	151136685	151473023	1436	120	334779	2.0883	0.018386	MTHFD1L
ENSG00000026036	20	62240653	62380037	527	30	334779	2.0869	0.018448	RTEL1-TNFRSF6B
ENSG00000037897	12	58112254	58216576	131	12	334779	2.0853	0.018521	METTL1
ENSG00000105518	19	11403452	11507194	240	25	334779	2.0843	0.018565	TMEM205
ENSG00000221947	8	71531600	71752606	820	23	334779	2.0841	0.018575	XKR9
ENSG00000172774	11	57932217	58033195	389	24	334779	2.0827	0.01864	OR1S1
ENSG00000268076	12	25331515	25440840	375	37	334779	2.0816	0.018689	AC087239.1
ENSG00000168453	8	21921928	22040897	357	41	334779	2.0809	0.018719	HR
ENSG00000180423	11	46574411	46689459	112	11	334779	2.0809	0.01872	HARBI1
ENSG00000196159	4	126187554	126464087	931	69	334779	2.0802	0.018755	FAT4
ENSG00000170379	7	143268043	143477502	37	8	334779	2.0787	0.018823	FAM115C
ENSG00000197579	9	32490542	32602551	252	18	334779	2.0754	0.018974	TOPORS
ENSG00000108946	17	66457921	66597460	400	50	334779	2.0753	0.018981	PRKAR1A
ENSG00000206106	21	31912424	32012716	235	12	334779	2.075	0.018995	KRTAP22-2
ENSG00000182851	8	144245068	144349044	390	36	334779	2.0746	0.01901	GPIHBP1
ENSG00000136925	9	100312362	100445962	254	30	334779	2.0741	0.019036	TSTD2
ENSG00000173769	3	44233378	44423590	439	19	334779	2.0724	0.019113	TOPAZ1
ENSG00000205363	15	73982141	74095088	379	47	334779	2.0719	0.019137	C15orf59
ENSG00000185272	21	15538451	15650693	765	42	334779	2.0704	0.019209	RBM11
ENSG00000077348	19	41842279	41953384	275	14	334779	2.0697	0.01924	EXOSC5
ENSG00000070731	17	74509792	74633038	508	53	334779	2.0694	0.019257	ST6GALNAC2
ENSG00000104915	19	13204872	13311197	200	35	334779	2.0689	0.019276	STX10
ENSG00000212938	21	31914759	32015394	234	12	334779	2.0687	0.019289	KRTAP6-3
ENSG00000120519	4	147125127	147493123	865	49	334779	2.0686	0.019293	SLC10A7
ENSG00000224132	2	238115734	238216319	245	26	334779	2.0683	0.019306	AC112715.2
ENSG00000185482	12	57587236	57694976	134	19	334779	2.0683	0.019307	STAC3
ENSG00000122545	7	35790542	35994917	367	19	334779	2.0682	0.01931	2023-09-07
ENSG00000103888	15	81021684	81294117	643	80	334779	2.068	0.019318	KIAA1199
ENSG00000157613	11	46249212	46392972	238	37	334779	2.0669	0.01937	CREB3L1
ENSG00000105341	19	41887223	41996622	269	18	334779	2.0659	0.019421	ATP5SL
ENSG00000176381	6	166669168	166771936	409	45	334779	2.0654	0.019444	PRR18
ENSG00000180758	1	9110364	9239229	386	40	334779	2.0636	0.019528	GPR157
ENSG00000119509	9	102811538	103113282	747	22	334779	2.0617	0.01962	INVS
ENSG00000119760	2	27823679	27936676	160	16	334779	2.0615	0.019629	SUPT7L
ENSG00000103043	16	70671342	70885064	535	44	334779	2.0604	0.019678	VAC14
ENSG00000244623	7	99423610	99524680	266	22	334779	2.0603	0.019684	OR2AE1
ENSG00000103855	15	73926307	74056859	410	42	334779	2.0589	0.01975	CD276
ENSG00000184271	12	51530719	51661477	375	40	334779	2.0584	0.019774	POU6F1
ENSG00000173013	4	6992579	7094728	386	35	334779	2.0577	0.019811	CCDC96
ENSG00000185899	7	143090546	143191502	272	38	334779	2.057	0.019845	TAS2R60
ENSG00000023228	2	206929541	207074327	424	28	334779	2.0564	0.019874	NDUFS1
ENSG00000161813	12	50736166	50923787	384	24	334779	2.0562	0.019882	LARP4
ENSG00000005249	7	106635094	106852256	542	35	334779	2.0545	0.019964	PRKAR2B
ENSG00000204978	19	41899063	42000670	252	19	334779	2.0543	0.019974	C19orf69
ENSG00000139579	12	56565799	56673638	110	15	334779	2.0536	0.020008	NABP2
ENSG00000257949	17	73925301	74046667	339	42	334779	2.0529	0.020039	TEN1
ENSG00000145743	5	107144736	107767799	1626	60	334779	2.0491	0.020228	FBXL17
ENSG00000226757	4	122635740	122737962	388	31	334779	2.0471	0.020325	AC079341.1
ENSG00000171587	21	41332926	42269065	3683	285	334779	2.0471	0.020326	DSCAM
ENSG00000126261	19	34869257	35010853	360	35	334779	2.047	0.02033	UBA2
ENSG00000137033	9	6165805	6307983	457	35	334779	2.0461	0.020371	IL33
ENSG00000167914	17	38069226	38184019	434	27	334779	2.0459	0.020382	GSDMA
ENSG00000136448	17	43078978	43236384	454	38	334779	2.0453	0.020412	NMT1
ENSG00000106125	7	30761033	30982002	799	61	334779	2.0442	0.020466	FAM188B
ENSG00000248098	19	41834215	41980910	338	22	334779	2.0435	0.0205	BCKDHA
ENSG00000131018	6	152392819	153008936	2265	160	334779	2.0433	0.020513	SYNE1
ENSG00000164112	4	122630088	122736582	400	32	334779	2.0425	0.020549	TMEM155
ENSG00000175161	3	84958132	86173579	3594	74	334779	2.0417	0.02059	CADM2
ENSG00000163009	2	10231509	10401851	651	67	334779	2.0416	0.020593	C2orf48
ENSG00000105220	19	34800385	34943061	352	30	334779	2.0412	0.020614	GPI
ENSG00000198931	16	88825747	88928352	530	41	334779	2.0406	0.020644	APRT
ENSG00000172992	17	43050708	43188473	433	38	334779	2.0401	0.020672	DCAKD
ENSG00000164398	5	131092683	131397936	552	21	334779	2.04	0.020674	ACSL6
ENSG00000159197	21	35686323	35793688	332	36	334779	2.0384	0.020754	KCNE2
ENSG00000128050	4	57251907	57377534	436	28	334779	2.0377	0.020792	PAICS
ENSG00000137393	6	18318779	18519105	1143	64	334779	2.0376	0.020795	RNF144B
ENSG00000132600	16	68294877	68442466	373	24	334779	2.0366	0.020846	PRMT7
ENSG00000158516	7	129856667	129979638	343	38	334779	2.0354	0.020905	CPA2
ENSG00000186153	16	78083310	79296564	7623	470	334779	2.0353	0.020912	WWOX
ENSG00000254959	7	30741753	30981696	871	71	334779	2.0344	0.020955	INMT-FAM188B
ENSG00000184845	5	174817042	174921211	333	52	334779	2.0322	0.021068	DRD1
ENSG00000255181	8	144738864	144840279	302	32	334779	2.0319	0.021082	CCDC166
ENSG00000183324	15	73685499	73902355	466	32	334779	2.0316	0.021095	C15orf60
ENSG00000173156	11	66774289	66889484	158	37	334779	2.031	0.021126	RHOD
ENSG00000167513	16	88819621	88925666	551	49	334779	2.0307	0.021143	CDT1
ENSG00000149636	20	35330194	35452221	124	34	334779	2.0303	0.021163	DSN1
ENSG00000180861	12	13474023	13590101	434	45	334779	2.029	0.021227	C12orf36
ENSG00000256525	17	62423902	62543154	161	11	334779	2.028	0.021279	POLG2
ENSG00000134508	18	20664528	20890431	448	58	334779	2.028	0.021279	CABLES1
ENSG00000124126	20	47190790	47494420	1063	46	334779	2.0262	0.02137	PREX1
ENSG00000145287	4	83961201	84108228	247	35	334779	2.0262	0.021372	PLAC8
ENSG00000163864	3	139229022	139446859	673	63	334779	2.0249	0.021438	NMNAT3
ENSG00000138078	2	44493420	44639001	413	21	334779	2.0247	0.02145	PREPL
ENSG00000070540	17	66367089	66503654	451	54	334779	2.0246	0.021453	WIPI1
ENSG00000186930	21	31920909	32021219	230	13	334779	2.0243	0.02147	KRTAP6-2
ENSG00000214891	11	49025266	49130664	440	23	334779	2.0229	0.021543	TRIM64C
ENSG00000271605	17	62411569	62514760	118	8	334779	2.0226	0.021558	MILR1
ENSG00000155465	14	23192431	23349029	560	65	334779	2.0224	0.021568	SLC7A7
ENSG00000196689	17	3418738	3550392	570	64	334779	2.0217	0.021605	TRPV1
ENSG00000108654	17	62445734	62554317	180	11	334779	2.0201	0.021684	DDX5
ENSG00000185669	16	88694090	88802901	474	59	334779	2.018	0.021795	SNAI3
ENSG00000140067	14	94335240	94445954	466	70	334779	2.0176	0.021817	FAM181A
ENSG00000250479	22	24058021	24160630	319	32	334779	2.0155	0.021925	CHCHD10
ENSG00000153707	9	8264246	10662723	11336	624	334779	2.0153	0.021939	PTPRD
ENSG00000026751	1	160659037	160774611	359	45	334779	2.0129	0.02206	SLAMF7
ENSG00000010030	6	36272419	36406164	425	45	334779	2.0128	0.022069	ETV7
ENSG00000249008	4	178113693	178219927	406	45	334779	2.0124	0.022091	RP11-487E13.1
ENSG00000075223	7	80321854	80601675	663	67	334779	2.0119	0.022116	SEMA3C
ENSG00000143514	1	223917601	224083674	417	24	334779	2.0096	0.022235	TP53BP2
ENSG00000108344	17	38087050	38204213	423	25	334779	2.0096	0.022238	PSMD3
ENSG00000186924	21	31923414	32023612	229	13	334779	2.0091	0.022265	KRTAP22-1
ENSG00000142046	19	41806816	41939988	299	19	334779	2.0091	0.022266	TMEM91
ENSG00000270299	20	577270	706444	395	89	334779	2.009	0.022268	RP5-850E9.3
ENSG00000203730	1	182317252	182419751	350	33	334779	2.0083	0.022303	TEDDM1
ENSG00000255730	19	41806758	41980906	394	29	334779	2.0067	0.02239	CTC-435M10.3
ENSG00000183251	11	5272244	5373226	465	48	334779	2.0066	0.022397	OR51B4
ENSG00000196693	10	43034555	43183992	448	25	334779	2.0055	0.022453	ZNF33B
ENSG00000087301	14	52847308	53069240	714	40	334779	2.0049	0.022485	TXNDC16
ENSG00000163661	3	157104578	157211417	321	31	334779	2.0043	0.022521	PTX3
ENSG00000040531	17	3489762	3614836	490	59	334779	2.0036	0.022557	CTNS
ENSG00000084110	12	96316440	96440143	509	37	334779	2.0027	0.022602	HAL
ENSG00000154305	1	222741428	222891354	367	32	334779	2.0024	0.022619	MIA3
ENSG00000079950	6	132717006	132884337	555	56	334779	2.0017	0.022656	STX7
ENSG00000149182	11	47135848	47248676	207	20	334779	1.9997	0.022769	ARFGAP2
ENSG00000197653	12	124197042	124470753	764	51	334779	1.9983	0.022844	DNAH10
ENSG00000171533	11	75247963	75430165	455	45	334779	1.9982	0.022849	MAP6
ENSG00000111254	12	4674674	4808213	462	43	334779	1.998	0.02286	AKAP3
ENSG00000160877	19	13178917	13301955	224	40	334779	1.9966	0.022934	NACC1
ENSG00000055917	2	20398452	20601995	565	29	334779	1.9964	0.022945	PUM2
ENSG00000156304	21	32993346	33154388	450	35	334779	1.9958	0.022977	SCAF4
ENSG00000271321	7	143402182	143504789	37	8	334779	1.9951	0.023015	CTAGE6
ENSG00000100012	22	30793946	30918036	473	40	334779	1.9919	0.023191	SEC14L3
ENSG00000185033	15	90653836	90822911	593	32	334779	1.991	0.023241	SEMA4B
ENSG00000011243	19	15440859	15579952	195	16	334779	1.9906	0.023262	AKAP8L
ENSG00000042062	20	49152645	49358065	592	58	334779	1.9894	0.023329	FAM65C
ENSG00000198570	1	211599864	211716259	589	45	334779	1.988	0.023408	RD3
ENSG00000183281	2	87179682	87298975	8	2	334779	1.9878	0.023418	PLGLB1
ENSG00000175857	5	57737262	57842917	434	31	334779	1.9872	0.023451	GAPT
ENSG00000115415	2	191779084	191935686	310	38	334779	1.987	0.023464	STAT1
ENSG00000196090	20	40651392	41868610	3685	305	334779	1.9863	0.023502	PTPRT
ENSG00000073712	14	53273986	53469153	474	35	334779	1.9857	0.023531	FERMT2
ENSG00000088387	13	99395741	99788879	1558	53	334779	1.9857	0.023532	DOCK9
ENSG00000219073	1	22253514	22375135	733	41	334779	1.9852	0.02356	CELA3B
ENSG00000072310	17	17663713	17790325	170	12	334779	1.9847	0.023586	SREBF1
ENSG00000215397	20	592240	706823	366	82	334779	1.9827	0.023698	SCRT2
ENSG00000007001	2	158683214	159042666	1047	76	334779	1.9825	0.023711	UPP2
ENSG00000164975	9	15372702	15515951	534	31	334779	1.9824	0.023719	SNAPC3
ENSG00000188306	3	169489710	169605563	269	24	334779	1.9815	0.02377	LRRIQ4
ENSG00000269422	16	88844366	88944545	527	37	334779	1.9807	0.023811	AC092384.1
ENSG00000139344	12	96287071	96412370	531	41	334779	1.9807	0.023813	AMDHD1
ENSG00000154553	4	186372851	186506766	453	51	334779	1.9788	0.023921	PDLIM3
ENSG00000185008	3	75905846	77749115	5827	295	334779	1.9786	0.023928	ROBO2
ENSG00000156642	15	73802355	73976475	370	30	334779	1.9784	0.023941	NPTN
ENSG00000102595	13	96403834	96755736	776	30	334779	1.9768	0.02403	UGGT2
ENSG00000118596	12	59939848	60226395	894	41	334779	1.9767	0.02404	SLC16A7
ENSG00000214732	6	42073279	42181156	437	44	334779	1.9756	0.024101	RP1-139D8.6
ENSG00000134852	4	56244070	56463305	853	24	334779	1.9736	0.024213	CLOCK
ENSG00000171236	19	4486421	4590486	313	52	334779	1.9733	0.024233	LRG1
ENSG00000104679	8	23077633	23203792	593	49	334779	1.973	0.024251	R3HCC1
ENSG00000048545	6	42073144	42197794	506	45	334779	1.9726	0.024272	GUCA1A
ENSG00000132002	19	14575582	14690582	380	50	334779	1.9719	0.024312	DNAJB1
ENSG00000205334	2	27878653	27988599	101	16	334779	1.9718	0.024314	AC074091.13
ENSG00000242247	22	43142508	43304112	714	42	334779	1.9707	0.024382	ARFGAP3
ENSG00000154319	8	11228972	11382224	689	42	334779	1.97	0.024417	FAM167A
ENSG00000205707	12	25298150	25412579	417	30	334779	1.9697	0.024436	LYRM5
ENSG00000183401	19	11405360	11515620	274	25	334779	1.9697	0.024436	CCDC159
ENSG00000162869	2	48617737	48792525	599	34	334779	1.9696	0.02444	PPP1R21
ENSG00000198851	11	118125260	118236890	377	29	334779	1.9692	0.024467	CD3E
ENSG00000180475	11	57945354	58046390	414	23	334779	1.9679	0.024539	OR10Q1
ENSG00000100599	14	92930118	93205339	948	131	334779	1.9677	0.024552	RIN3
ENSG00000197457	20	62221061	62334780	478	41	334779	1.9672	0.02458	STMN3
ENSG00000178772	3	194010494	194122057	438	51	334779	1.9666	0.024616	CPN2
ENSG00000185792	19	56169798	56299768	442	56	334779	1.9643	0.024747	NLRP9
ENSG00000134851	4	56212124	56369564	548	24	334779	1.9629	0.024832	TMEM165
ENSG00000175215	12	58163710	58290522	185	14	334779	1.9628	0.024835	CTDSP2
ENSG00000186496	18	32896661	33007301	246	24	334779	1.9615	0.024912	ZNF396
ENSG00000258890	17	62452706	62588579	239	12	334779	1.9612	0.024925	CEP95
ENSG00000103056	16	68342231	68532591	431	30	334779	1.961	0.024942	SMPD3
ENSG00000188992	21	15431134	15633166	1225	55	334779	1.9604	0.024974	LIPI
ENSG00000158089	2	31083333	31428068	1340	107	334779	1.9601	0.024991	GALNT14
ENSG00000170369	20	23754406	23857368	638	30	334779	1.96	0.024997	CST2
ENSG00000163798	2	27836338	27967840	163	19	334779	1.9574	0.025149	SLC4A1AP
ENSG00000138600	15	50949506	51108005	577	29	334779	1.9573	0.025155	SPPL2A
ENSG00000164849	7	1034212	1148897	647	34	334779	1.9566	0.025195	GPR146
ENSG00000164761	8	119885796	120014439	521	30	334779	1.9565	0.0252	TNFRSF11B
ENSG00000223609	11	5203908	5306600	454	44	334779	1.9564	0.025211	HBD
ENSG00000167881	17	73985184	74118734	278	28	334779	1.9552	0.025278	SRP68
ENSG00000139540	12	56573833	56681630	117	13	334779	1.955	0.025293	SLC39A5
ENSG00000179218	19	12999392	13105303	194	26	334779	1.9535	0.025383	CALR
ENSG00000145632	5	57699809	57806087	484	38	334779	1.9532	0.025396	PLK2
ENSG00000164627	6	39247766	39743181	1651	81	334779	1.9532	0.025399	KIF6
ENSG00000160049	1	10466579	10582583	278	18	334779	1.9529	0.025418	DFFA
ENSG00000154328	8	11577148	11694855	673	45	334779	1.9529	0.025418	NEIL2
ENSG00000271303	20	577259	684014	323	68	334779	1.952	0.025469	SRXN1
ENSG00000270106	1	231614399	232004990	930	92	334779	1.952	0.02547	TSNAX-DISC1
ENSG00000173545	5	16401628	16515901	413	48	334779	1.9519	0.025477	ZNF622
ENSG00000171873	20	4151329	4279721	487	57	334779	1.9516	0.025493	ADRA1D
ENSG00000100346	22	39916758	40135742	453	52	334779	1.9509	0.025533	CACNA1I
ENSG00000173011	4	6993626	7109679	436	39	334779	1.95	0.025589	TADA2B
ENSG00000197915	1	152134558	152246669	341	11	334779	1.9487	0.025668	HRNR
ENSG00000130382	19	6162966	6329959	710	55	334779	1.9486	0.025671	MLLT1
ENSG00000168487	8	21972249	22119839	379	60	334779	1.9483	0.025689	BMP1
ENSG00000185947	16	31835079	31978668	201	16	334779	1.9473	0.025749	ZNF267
ENSG00000080189	20	44928167	45043043	173	24	334779	1.9457	0.025843	SLC35C2
ENSG00000114942	2	206974309	207077652	302	21	334779	1.9445	0.025917	EEF1B2
ENSG00000175189	12	57778543	57894611	193	21	334779	1.9442	0.025935	INHBC
ENSG00000052749	10	99066115	99211127	513	23	334779	1.9441	0.02594	RRP12
ENSG00000181333	11	93704527	93896917	502	31	334779	1.9438	0.025957	HEPHL1
ENSG00000159708	16	67310701	67469106	264	17	334779	1.9431	0.026003	LRRC36
ENSG00000142002	19	4625236	4774685	472	58	334779	1.943	0.026008	DPP9
ENSG00000103512	16	14877538	15040017	9	6	334779	1.9429	0.026013	NOMO1
ENSG00000140932	16	66563351	66672178	265	18	334779	1.9414	0.026107	CMTM2
ENSG00000170345	14	75695477	75798933	309	58	334779	1.9405	0.026162	FOS
ENSG00000250038	4	28313901	28454486	477	27	334779	1.9404	0.026165	RP11-180C1.1
ENSG00000105737	19	42452473	42623650	119	22	334779	1.9401	0.026183	GRIK5
ENSG00000143278	1	196958321	197086397	263	17	334779	1.9401	0.026187	F13B
ENSG00000089234	12	112029950	112173790	152	11	334779	1.9399	0.026195	BRAP
ENSG00000186314	5	144801362	145264932	1203	57	334779	1.9397	0.026206	PRELID2
ENSG00000138079	2	44452599	44598633	399	25	334779	1.9396	0.026217	SLC3A1
ENSG00000116237	1	6231253	6346032	283	37	334779	1.9387	0.026269	ICMT
ENSG00000101442	20	37327085	37450834	533	31	334779	1.9363	0.026415	ACTR5
ENSG00000185149	4	156079781	156188230	416	34	334779	1.9359	0.026442	NPY2R
ENSG00000181085	8	144748429	144854628	320	31	334779	1.9349	0.0265	MAPK15
ENSG00000160752	1	155228539	155340457	142	12	334779	1.9345	0.026524	FDPS
ENSG00000196873	9	70806397	70964929	26	6	334779	1.9343	0.026541	CBWD3
ENSG00000111271	12	112073857	112244903	178	11	334779	1.9335	0.026586	ACAD10
ENSG00000123810	19	41810326	41920078	237	20	334779	1.9326	0.026645	B9D2
ENSG00000179152	3	44329611	44500943	358	24	334779	1.93	0.026802	TCAIM
ENSG00000184719	10	89983621	90394287	997	62	334779	1.9299	0.026809	RNLS
ENSG00000073146	22	50478308	50650119	891	37	334779	1.9298	0.026816	MOV10L1
ENSG00000172081	19	2021037	2146672	450	59	334779	1.9297	0.02682	MOB3A
ENSG00000149596	20	42690335	42866218	712	70	334779	1.9296	0.026825	JPH2
ENSG00000134061	5	66428103	66542627	302	45	334779	1.9292	0.026851	CD180
ENSG00000176485	11	63290667	63434355	214	29	334779	1.9289	0.026871	PLA2G16
ENSG00000164309	5	78935700	79146063	623	73	334779	1.9278	0.026938	CMYA5
ENSG00000073150	22	50559160	50668723	509	35	334779	1.9275	0.02696	PANX2
ENSG00000089169	12	112958184	113386686	939	78	334779	1.9272	0.026979	RPH3A
ENSG00000011451	19	15482319	15610762	224	28	334779	1.927	0.026992	WIZ
ENSG00000125846	20	18219121	18347640	460	41	334779	1.9269	0.026995	ZNF133
ENSG00000220702	22	44711431	44812164	476	81	334779	1.926	0.027052	RP1-32I10.10
ENSG00000206538	3	86937119	87090269	351	20	334779	1.9259	0.027057	VGLL3
ENSG00000065833	6	83870108	84190797	755	29	334779	1.9257	0.027072	ME1
ENSG00000158517	7	74138309	74253659	37	7	334779	1.924	0.027177	NCF1
ENSG00000110881	12	50401331	50527394	231	23	334779	1.9235	0.02721	ASIC1
ENSG00000257767	12	112141694	112279222	178	9	334779	1.9233	0.027223	RP11-162P23.2
ENSG00000242441	2	48794937	49010287	913	73	334779	1.9226	0.027266	GTF2A1L
ENSG00000160753	1	155240687	155350905	126	11	334779	1.9218	0.027318	RUSC1
ENSG00000107771	10	86038342	86328273	1003	32	334779	1.9199	0.027433	CCSER2
ENSG00000122224	1	160715864	160848051	387	27	334779	1.9195	0.027462	LY9
ENSG00000188295	1	247213264	247317674	537	34	334779	1.9177	0.027575	ZNF669
ENSG00000112312	6	24725159	24836327	411	52	334779	1.9172	0.027609	GMNN
ENSG00000250673	4	147095709	147200208	289	25	334779	1.9162	0.027667	RP11-6L6.2
ENSG00000168843	4	162255049	163135187	3311	147	334779	1.9159	0.027689	FSTL5
ENSG00000243509	20	62278021	62380037	386	26	334779	1.9155	0.027716	TNFRSF6B
ENSG00000169777	5	9579109	9762490	546	70	334779	1.9143	0.027791	TAS2R1
ENSG00000151773	13	44348045	44503827	625	38	334779	1.9133	0.027857	CCDC122
ENSG00000109193	4	70626498	70775870	432	47	334779	1.9131	0.02787	SULT1E1
ENSG00000136810	9	112956091	113068920	455	59	334779	1.9131	0.02787	TXN
ENSG00000166548	16	66491906	66636447	293	17	334779	1.9128	0.027886	TK2
ENSG00000111275	12	112154691	112297782	229	9	334779	1.9112	0.027987	ALDH2
ENSG00000135457	12	51437446	51616926	528	32	334779	1.9112	0.027989	TFCP2
ENSG00000144746	3	69084095	69205217	246	31	334779	1.9108	0.028016	ARL6IP5
ENSG00000149091	11	46304455	46452104	209	28	334779	1.9101	0.028062	DGKZ
ENSG00000187559	9	70867276	70970000	33	7	334779	1.9093	0.02811	FOXD4L3
ENSG00000254788	16	66536490	66663038	287	18	334779	1.9079	0.028201	CKLF-CMTM1
ENSG00000106853	9	114262002	114412135	552	52	334779	1.9069	0.028265	PTGR1
ENSG00000168675	18	13167497	13702754	1563	163	334779	1.9056	0.02835	LDLRAD4
ENSG00000128731	15	28306186	28617298	272	15	334779	1.9054	0.028364	HERC2
ENSG00000101255	20	311261	428203	388	68	334779	1.9051	0.028383	TRIB3
ENSG00000168769	4	106017032	106250973	730	47	334779	1.9044	0.028432	TET2
ENSG00000214113	6	5052827	5311172	964	62	334779	1.9042	0.028441	LYRM4
ENSG00000089022	12	112229782	112384343	316	9	334779	1.9041	0.028447	MAPKAPK5
ENSG00000189410	1	20996225	21109330	377	47	334779	1.9036	0.028483	SH2D5
ENSG00000159713	16	67373712	67477438	181	13	334779	1.9032	0.028506	TPPP3
ENSG00000115884	2	20350558	20475194	430	47	334779	1.9032	0.02851	SDC1
ENSG00000088826	20	4051627	4218394	855	102	334779	1.9031	0.028513	SMOX
ENSG00000214414	11	89393467	89501040	249	10	334779	1.9029	0.02853	TRIM77
ENSG00000164399	5	131346222	131448897	209	15	334779	1.9026	0.028544	IL3
ENSG00000125457	17	73212309	73317308	260	18	334779	1.9026	0.028548	MIF4GD
ENSG00000214456	19	4472543	4585236	347	49	334779	1.9024	0.028559	PLIN5
ENSG00000262304	17	3418738	3589543	718	74	334779	1.9022	0.028571	SHPK
ENSG00000184724	21	31935750	32036249	216	13	334779	1.9011	0.028644	KRTAP6-1
ENSG00000143627	1	155209630	155321225	162	11	334779	1.8994	0.028755	PKLR
ENSG00000105520	19	11416062	11526374	242	22	334779	1.8993	0.028765	DKFZP761J1410
ENSG00000186638	9	34202379	34379198	443	28	334779	1.8993	0.028766	KIF24
ENSG00000272921	12	4664110	4821809	540	41	334779	1.8991	0.028778	RP11-500M8.7
ENSG00000255394	8	11568896	11670309	528	39	334779	1.8982	0.028836	C8orf49
ENSG00000125454	17	73219073	73335591	299	18	334779	1.898	0.028849	SLC25A19
ENSG00000196418	1	247235277	247385318	748	47	334779	1.8979	0.028856	ZNF124
ENSG00000181617	4	71041788	71150969	516	21	334779	1.8963	0.028958	FDCSP
ENSG00000126254	19	36069932	36178588	310	36	334779	1.8959	0.028987	RBM42
ENSG00000100101	22	38027680	38220137	599	39	334779	1.8947	0.029064	NOL12
ENSG00000255692	12	120087573	120188816	269	27	334779	1.8947	0.029067	RP1-127H14.3
ENSG00000149474	20	18068762	18219031	638	58	334779	1.8943	0.02909	CSRP2BP
ENSG00000116218	1	179469674	179595087	495	35	334779	1.8943	0.029093	NPHS2
ENSG00000097021	1	6274329	6504451	754	38	334779	1.8931	0.029173	ACOT7
ENSG00000217555	16	66536466	66650154	254	15	334779	1.893	0.029178	CKLF
ENSG00000267385	19	4478439	4590079	351	52	334779	1.893	0.02918	CTB-50L17.14
ENSG00000179284	19	13025973	13135567	197	29	334779	1.893	0.029181	DAND5
ENSG00000158286	1	6215535	6331359	291	32	334779	1.8918	0.029256	RNF207
ENSG00000198912	1	3755689	3866857	447	48	334779	1.8902	0.029368	C1orf174
ENSG00000163322	4	84332092	84494501	442	19	334779	1.89	0.029381	FAM175A
ENSG00000138686	4	122695595	122841652	317	25	334779	1.8894	0.02942	BBS7
ENSG00000101246	20	62279996	62389377	421	29	334779	1.8875	0.029546	ARFRP1
ENSG00000167580	12	50294524	50402664	203	35	334779	1.886	0.029645	AQP2
ENSG00000156795	8	124378965	124529470	496	27	334779	1.886	0.02965	WDYHV1
ENSG00000173991	17	37770440	37872808	251	22	334779	1.8857	0.029667	TCAP
ENSG00000171467	6	43224872	43387216	344	33	334779	1.8844	0.029754	ZNF318
ENSG00000145911	5	177490444	177603088	418	45	334779	1.8843	0.029763	N4BP3
ENSG00000006606	7	75348851	75469214	572	59	334779	1.8827	0.029871	CCL26
ENSG00000177800	1	229335383	229437557	249	35	334779	1.8824	0.029891	TMEM78
ENSG00000109805	4	17762525	17896485	263	18	334779	1.8822	0.029905	NCAPG
ENSG00000164253	5	76671795	76966436	1118	59	334779	1.882	0.029921	WDR41
ENSG00000133488	22	30834900	30951698	488	35	334779	1.8807	0.030004	SEC14L4
ENSG00000099840	19	2046380	2149592	353	41	334779	1.88	0.030052	IZUMO4
ENSG00000171989	15	59449042	59550705	368	37	334779	1.8798	0.030071	LDHAL6B
ENSG00000268012	5	78473714	78573911	206	15	334779	1.8792	0.03011	AC016559.1
ENSG00000146383	6	132841461	132942498	453	63	334779	1.879	0.030124	TAAR6
ENSG00000075213	7	83535093	84172040	2228	90	334779	1.8788	0.030133	SEMA3A
ENSG00000113303	5	180276077	180427906	324	29	334779	1.8784	0.030162	BTNL8
ENSG00000198390	21	31718392	31819136	317	30	334779	1.8783	0.03017	KRTAP13-1
ENSG00000261833	16	76537314	76719520	539	57	334779	1.878	0.030188	RP11-58C22.1
ENSG00000135821	1	182300839	182411341	407	37	334779	1.8779	0.0302	GLUL
ENSG00000073169	22	50589408	50706045	426	51	334779	1.8768	0.030271	SELO
ENSG00000131711	5	71353061	71555395	545	71	334779	1.8767	0.030276	MAP1B
ENSG00000117906	15	77173960	77292601	228	28	334779	1.8766	0.030283	RCN2
ENSG00000063245	19	56136592	56271224	476	51	334779	1.8764	0.030301	EPN1
ENSG00000183098	13	93829095	95109655	3824	244	334779	1.876	0.030325	GPC6
ENSG00000169519	11	28079795	28405054	515	23	334779	1.8755	0.030364	METTL15
ENSG00000171345	17	39629869	39734560	261	33	334779	1.8738	0.030478	KRT19
ENSG00000111725	12	120055558	120169435	296	26	334779	1.8732	0.030521	PRKAB1
ENSG00000159289	15	74312198	74424891	140	26	334779	1.8725	0.030566	GOLGA6A
ENSG00000139645	12	56581591	56702175	158	11	334779	1.8724	0.030577	ANKRD52
ENSG00000051108	16	56915960	57027798	461	52	334779	1.8724	0.030577	HERPUD1
ENSG00000164096	4	120168207	120275600	549	21	334779	1.872	0.030606	C4orf3
ENSG00000165912	11	47149076	47257994	221	23	334779	1.8701	0.030735	PACSIN3
ENSG00000247270	16	66466775	66569747	206	20	334779	1.8693	0.030789	AC132186.1
ENSG00000170638	22	50574344	50688027	447	47	334779	1.8692	0.030795	TRABD
ENSG00000163319	4	84327085	84440888	283	13	334779	1.869	0.03081	MRPS18C
ENSG00000204149	10	51698078	51820259	173	13	334779	1.8683	0.030862	AGAP6
ENSG00000205359	5	101657486	101884720	937	29	334779	1.868	0.030884	SLCO6A1
ENSG00000205899	17	1123853	1224754	516	62	334779	1.8673	0.03093	BHLHA9
ENSG00000049130	12	88836570	89024628	362	15	334779	1.8672	0.030935	KITLG
ENSG00000244624	21	31938750	32039003	215	13	334779	1.8669	0.03096	KRTAP20-1
ENSG00000105127	19	15414196	15540609	190	15	334779	1.8667	0.030972	AKAP8
ENSG00000198156	16	28303876	28424829	88	15	334779	1.8666	0.030977	NPIPB6
ENSG00000186860	17	39421173	39521947	277	15	334779	1.8665	0.030983	KRTAP17-1
ENSG00000196352	1	207444853	207584311	328	24	334779	1.8656	0.031049	CD55
ENSG00000159714	16	67378322	67500736	198	15	334779	1.8654	0.031062	ZDHHC1
ENSG00000185652	12	5491278	5680702	569	66	334779	1.8653	0.031068	NTF3
ENSG00000172954	2	30620092	30917091	1135	34	334779	1.8651	0.031082	LCLAT1
ENSG00000089505	16	66550294	66663040	262	17	334779	1.8641	0.03115	CMTM1
ENSG00000168676	16	67273331	67410666	213	18	334779	1.8622	0.031285	KCTD19
ENSG00000162129	11	71953469	72195692	495	33	334779	1.862	0.031298	CLPB
ENSG00000104626	8	8809657	9024256	868	42	334779	1.8618	0.031314	ERI1
ENSG00000197430	10	98052973	98169092	390	30	334779	1.8611	0.031362	OPALIN
ENSG00000105672	19	36082647	36185773	311	33	334779	1.8608	0.031383	ETV2
ENSG00000125447	17	73182694	73308444	302	19	334779	1.8607	0.031392	GGA3
ENSG00000221953	1	247223462	247325719	523	32	334779	1.8605	0.031407	C1orf229
ENSG00000133318	11	63398918	63577363	292	12	334779	1.8603	0.031422	RTN3
ENSG00000185043	15	90723207	90827279	338	24	334779	1.8583	0.031562	CIB1
ENSG00000172061	3	194025976	194140472	432	46	334779	1.8569	0.031664	LRRC15
ENSG00000219492	4	9335743	9440709	356	22	334779	1.8568	0.031667	RP11-1396O13.13
ENSG00000182687	17	74020875	74123622	199	14	334779	1.8567	0.031675	GALR2
ENSG00000205362	16	56622578	56723999	503	45	334779	1.8557	0.031746	MT1A
ENSG00000104998	19	14092560	14213743	232	31	334779	1.8555	0.031763	IL27RA
ENSG00000099917	22	20800200	20991919	518	37	334779	1.8548	0.031812	MED15
ENSG00000173227	11	66724249	66868334	185	41	334779	1.8546	0.031827	SYT12
ENSG00000115524	2	198204508	198349815	203	14	334779	1.8543	0.03185	SF3B1
ENSG00000188372	7	75976835	76121388	390	36	334779	1.8536	0.031899	ZP3
ENSG00000228856	4	9314855	9416447	303	17	334779	1.8527	0.03196	USP17L30
ENSG00000100600	14	93120152	93265047	450	62	334779	1.8515	0.032051	LGMN
ENSG00000016391	3	53796362	53930417	424	56	334779	1.8509	0.032094	CHDH
ENSG00000162761	1	165121104	165375952	928	99	334779	1.8505	0.032121	LMX1A
ENSG00000260851	16	66453715	66601215	308	26	334779	1.8498	0.032174	RP11-403P17.5
ENSG00000011260	17	49287889	49425297	392	25	334779	1.8495	0.032191	UTP18
ENSG00000122729	9	32334618	32504767	493	59	334779	1.8491	0.032224	ACO1
ENSG00000105514	19	11382722	11506946	355	33	334779	1.8488	0.032242	RAB3D
ENSG00000010810	6	111931535	112244655	1056	60	334779	1.8482	0.032285	FYN
ENSG00000221931	11	123574196	123675253	338	27	334779	1.8479	0.03231	OR6X1
ENSG00000160293	9	136577016	136907726	1434	136	334779	1.8471	0.032363	VAV2
ENSG00000127483	1	21019154	21163816	413	39	334779	1.8466	0.0324	HP1BP3
ENSG00000181449	3	181379714	181482221	178	34	334779	1.846	0.032444	SOX2
ENSG00000182901	1	240881554	241570530	2411	207	334779	1.8459	0.03245	RGS7
ENSG00000170004	17	7738124	7866078	315	33	334779	1.8459	0.032457	CHD3
ENSG00000175274	11	44857454	45022840	494	78	334779	1.8455	0.032483	TP53I11
ENSG00000144460	2	226215364	226568734	728	56	334779	1.8455	0.032485	NYAP2
ENSG00000171136	19	14088960	14191854	207	26	334779	1.845	0.032516	RLN3
ENSG00000134333	11	18365935	18479972	450	31	334779	1.8449	0.032523	LDHA
ENSG00000206105	21	31942946	32043169	208	13	334779	1.8448	0.03253	KRTAP20-4
ENSG00000117525	1	94944781	95057356	250	25	334779	1.8427	0.032687	F3
ENSG00000136813	9	114072972	114297025	502	27	334779	1.8424	0.032706	KIAA0368
ENSG00000105738	19	38347868	38749012	1187	64	334779	1.842	0.032737	SIPA1L3
ENSG00000125445	17	73207755	73312454	253	18	334779	1.8414	0.032783	MRPS7
ENSG00000256229	19	20228037	20361299	469	20	334779	1.8409	0.032821	ZNF486
ENSG00000104413	8	95603302	95769694	624	35	334779	1.8399	0.032888	ESRP1
ENSG00000147873	9	21254613	21355312	333	20	334779	1.8398	0.032898	IFNA5
ENSG00000174780	4	57283081	57419839	467	35	334779	1.8395	0.032924	SRP72
ENSG00000164556	7	38674946	38776637	402	54	334779	1.8375	0.033068	FAM183B
ENSG00000176658	17	30769540	31254195	987	76	334779	1.8375	0.033069	MYO1D
ENSG00000086062	9	33054080	33217354	587	48	334779	1.8365	0.033141	B4GALT1
ENSG00000142279	19	34921874	35047258	384	49	334779	1.8359	0.033188	WTIP
ENSG00000139722	12	123299882	123430991	311	22	334779	1.8358	0.033195	VPS37B
ENSG00000176571	8	87828670	88677447	2803	94	334779	1.8357	0.0332	CNBD1
ENSG00000112599	6	42102139	42212654	410	27	334779	1.8349	0.033261	GUCA1B
ENSG00000117394	1	43341052	43474530	397	39	334779	1.8345	0.03329	SLC2A1
ENSG00000146385	6	132823832	132924860	417	56	334779	1.8338	0.033344	TAAR8
ENSG00000143536	1	152331719	152436739	256	14	334779	1.8332	0.03339	CRNN
ENSG00000174948	3	154005461	154197504	521	37	334779	1.8331	0.033397	GPR149
ENSG00000145794	5	126576523	126851429	993	45	334779	1.8317	0.033501	MEGF10
ENSG00000149573	11	118074118	118185251	419	26	334779	1.8314	0.03352	MPZL2
ENSG00000139641	12	56462034	56588455	159	27	334779	1.8304	0.033593	ESYT1
ENSG00000163440	4	56372692	56508379	557	25	334779	1.8289	0.033704	PDCL2
ENSG00000145384	4	120188405	120293545	614	18	334779	1.8271	0.033846	FABP2
ENSG00000021461	7	99375636	99513718	273	24	334779	1.8262	0.033909	CYP3A43
ENSG00000132581	17	26925374	27039207	101	16	334779	1.8262	0.033911	SDF2
ENSG00000266728	17	25900390	26017803	343	24	334779	1.8252	0.033986	AC015688.3
ENSG00000161395	17	37777375	37903050	275	25	334779	1.8242	0.034063	PGAP3
ENSG00000154864	18	10616480	11198587	2279	187	334779	1.8241	0.034066	PIEZO2
ENSG00000196151	2	160042304	160193310	689	32	334779	1.8237	0.034096	WDSUB1
ENSG00000111319	12	6406009	6536896	296	62	334779	1.8234	0.034119	SCNN1A
ENSG00000260240	16	59693897	59838752	561	28	334779	1.8234	0.034121	RP11-105C20.2
ENSG00000198598	12	132262938	132386328	412	49	334779	1.823	0.03415	MMP17
ENSG00000107807	10	102839257	102947545	365	41	334779	1.8229	0.034162	TLX1
ENSG00000241563	1	10459776	10561959	242	19	334779	1.8227	0.034175	CORT
ENSG00000119661	14	74061578	74220435	564	36	334779	1.822	0.034226	DNAL1
ENSG00000150779	11	111905524	112007522	122	17	334779	1.8214	0.034271	TIMM8B
ENSG00000146700	7	75968651	76089012	390	36	334779	1.8196	0.034407	SRCRB4D
ENSG00000163807	3	44729153	44853154	181	17	334779	1.8196	0.03441	KIAA1143
ENSG00000234829	9	21177242	21278221	535	16	334779	1.8192	0.034437	IFNA17
ENSG00000125450	17	73151754	73281853	296	21	334779	1.819	0.034453	NUP85
ENSG00000105856	7	106759406	106892974	299	20	334779	1.8185	0.034492	HBP1
ENSG00000186919	17	74018042	74129747	227	18	334779	1.817	0.034608	ZACN
ENSG00000104885	19	2114148	2282577	635	51	334779	1.8169	0.034614	DOT1L
ENSG00000160951	19	14533278	14636174	344	52	334779	1.8169	0.034616	PTGER1
ENSG00000188959	9	112902328	113020469	507	42	334779	1.8163	0.034664	C9orf152
ENSG00000123983	2	223675652	223859357	618	42	334779	1.8159	0.034692	ACSL3
ENSG00000173928	19	11435361	11537627	219	19	334779	1.8153	0.034739	SWSAP1
ENSG00000170498	1	204109469	204215614	350	42	334779	1.8149	0.034772	KISS1
ENSG00000253206	8	50398945	50516973	255	9	334779	1.8139	0.03485	RP11-738G5.2
ENSG00000179630	13	44403420	44518068	515	29	334779	1.8138	0.034852	LACC1
ENSG00000141744	17	37774234	37876728	238	21	334779	1.8134	0.034886	PNMT
ENSG00000269121	16	12012000	12112333	346	38	334779	1.8121	0.034985	AC007216.2
ENSG00000169688	16	56635811	56737116	497	59	334779	1.8118	0.035006	MT1B
ENSG00000141854	19	14133348	14235874	203	26	334779	1.8114	0.035038	hsa-mir-1199
ENSG00000134389	1	196896667	197028804	294	26	334779	1.8111	0.035059	CFHR5
ENSG00000116539	1	155255059	155582598	323	26	334779	1.8111	0.035065	ASH1L
ENSG00000141434	18	29715032	29850367	383	43	334779	1.8107	0.035094	MEP1B
ENSG00000196503	4	57321509	57440614	451	39	334779	1.8095	0.03519	ARL9
ENSG00000167346	11	4676157	5063659	1961	101	334779	1.8074	0.035347	MMP26
ENSG00000185633	12	57578686	57684498	134	18	334779	1.807	0.035384	NDUFA4L2
ENSG00000198113	9	140122201	140227093	252	30	334779	1.8068	0.035394	TOR4A
ENSG00000122643	7	33003742	33152409	495	33	334779	1.8058	0.035472	NT5C3A
ENSG00000180998	14	52969866	53154431	514	28	334779	1.8055	0.035501	GPR137C
ENSG00000144426	2	203829602	204141101	550	27	334779	1.8049	0.035549	NBEAL1
ENSG00000101680	18	6891743	7167813	842	123	334779	1.8046	0.035569	LAMA1
ENSG00000198963	9	77062281	77358093	739	59	334779	1.8046	0.035571	RORB
ENSG00000048462	16	12008964	12111925	358	39	334779	1.8045	0.035577	TNFRSF17
ENSG00000103061	16	68268406	68394849	316	23	334779	1.8045	0.035577	SLC7A6OS
ENSG00000188986	9	140099625	140217998	287	35	334779	1.8044	0.035581	NELFB
ENSG00000100461	14	23319854	23438393	280	22	334779	1.8043	0.035594	RBM23
ENSG00000114480	3	81488850	81861312	806	40	334779	1.8041	0.035609	GBE1
ENSG00000215853	1	152076071	152181704	170	18	334779	1.804	0.035613	RPTN
ENSG00000179172	1	12857261	12958578	525	11	334779	1.8039	0.03562	HNRNPCL1
ENSG00000165152	9	104185453	104345819	513	55	334779	1.8037	0.035642	TMEM246
ENSG00000165972	12	96210826	96386752	751	54	334779	1.8036	0.035646	CCDC38
ENSG00000187867	19	14114177	14219971	215	27	334779	1.8035	0.035658	PALM3
ENSG00000184731	2	0	96870	185	14	334779	1.8029	0.035703	FAM110C
ENSG00000168765	1	110148703	110258118	284	44	334779	1.8027	0.035718	GSTM4
ENSG00000178882	12	124407788	124850570	1440	117	334779	1.8017	0.035797	FAM101A
ENSG00000169946	8	106280920	106866760	1537	115	334779	1.8015	0.035814	ZFPM2
ENSG00000091073	7	76040993	76185312	248	24	334779	1.8013	0.035828	DTX2
ENSG00000152270	11	14615269	14942350	480	37	334779	1.8009	0.035858	PDE3B
ENSG00000240891	3	111343523	111615294	923	63	334779	1.8007	0.035872	PLCXD2
ENSG00000134864	13	101133810	101291782	372	38	334779	1.8004	0.035895	GGACT
ENSG00000013288	4	6526902	6675089	475	73	334779	1.8	0.035932	MAN2B2
ENSG00000116990	1	40311098	40417928	286	28	334779	1.7994	0.035976	MYCL
ENSG00000197461	7	486895	609933	228	29	334779	1.7984	0.036054	PDGFA
ENSG00000171115	7	150097718	150226480	437	44	334779	1.7981	0.03608	GIMAP8
ENSG00000085733	11	70194510	70332690	261	21	334779	1.798	0.036085	CTTN
ENSG00000180921	8	144756103	144865971	305	27	334779	1.7976	0.036119	FAM83H
ENSG00000131626	11	70066806	70280509	515	20	334779	1.7958	0.036262	PPFIA1
ENSG00000179165	6	36308328	36460666	490	34	334779	1.7953	0.036304	PXT1
ENSG00000116791	1	75121170	75249092	407	36	334779	1.7952	0.036312	CRYZ
ENSG00000115419	2	191695553	191880278	385	34	334779	1.7949	0.036337	GLS
ENSG00000169314	22	24055208	24158048	297	32	334779	1.7948	0.036347	C22orf15
ENSG00000140931	16	66587777	66697795	274	20	334779	1.7945	0.036367	CMTM3
ENSG00000135698	16	82131403	82253831	817	24	334779	1.7941	0.036401	MPHOSPH6
ENSG00000109519	4	7010633	7119924	431	41	334779	1.7935	0.036447	GRPEL1
ENSG00000174953	3	153940335	154092286	346	28	334779	1.793	0.036485	DHX36
ENSG00000269700	10	52102766	52204321	309	27	334779	1.793	0.036485	AC069547.2
ENSG00000136842	9	100213462	100414030	423	60	334779	1.7915	0.036603	TMOD1
ENSG00000108684	17	31290105	32551983	4385	368	334779	1.7915	0.036603	ASIC2
ENSG00000087338	2	70006774	70158528	337	16	334779	1.7909	0.036656	GMCL1
ENSG00000101310	20	18438137	18592059	584	26	334779	1.7903	0.036705	SEC23B
ENSG00000270011	19	9384850	9543293	454	13	334779	1.7898	0.036741	ZNF559-ZNF177
ENSG00000188629	19	9385021	9543293	454	13	334779	1.7898	0.036741	ZNF177
ENSG00000131748	17	37743318	37869737	296	26	334779	1.7898	0.036743	STARD3
ENSG00000104361	8	99152061	99356621	580	67	334779	1.7897	0.03675	NIPAL2
ENSG00000114698	3	145860126	146018966	609	39	334779	1.7882	0.036869	PLSCR4
ENSG00000185658	21	40506102	40743485	845	24	334779	1.7882	0.036874	BRWD1
ENSG00000174837	19	6837577	6990470	775	50	334779	1.788	0.036887	EMR1
ENSG00000184221	21	34392450	34494726	306	40	334779	1.788	0.036887	OLIG1
ENSG00000048991	2	136239025	136532840	474	28	334779	1.788	0.03689	R3HDM1
ENSG00000116128	1	146963182	147148017	565	69	334779	1.7876	0.036919	BCL9
ENSG00000143630	1	155197374	155309639	179	11	334779	1.7871	0.036962	HCN3
ENSG00000197299	15	91210558	91408859	530	29	334779	1.7864	0.037015	BLM
ENSG00000080854	11	133728459	133876880	511	56	334779	1.7863	0.037024	IGSF9B
ENSG00000231637	4	9305364	9406956	287	16	334779	1.7862	0.037031	USP17L29
ENSG00000163257	4	17752278	17862381	212	15	334779	1.786	0.037053	DCAF16
ENSG00000133703	12	25307723	25453870	520	41	334779	1.7857	0.037072	KRAS
ENSG00000204913	17	38047727	38151000	368	25	334779	1.7849	0.037136	LRRC3C
ENSG00000135469	12	56610642	56714750	152	9	334779	1.7847	0.037159	COQ10A
ENSG00000241128	1	247836401	247937345	394	31	334779	1.7844	0.037182	OR14A2
ENSG00000212657	17	39413952	39515505	282	15	334779	1.7841	0.0372	KRTAP16-1
ENSG00000182473	17	74027087	74167657	296	27	334779	1.7834	0.037262	EXOC7
ENSG00000154258	17	66920629	67107205	442	35	334779	1.7816	0.037408	ABCA9
ENSG00000141429	18	33111081	33341798	726	32	334779	1.7813	0.03743	GALNT1
ENSG00000158815	8	21849909	21956320	299	36	334779	1.7794	0.037585	FGF17
ENSG00000163312	4	84278496	84427009	335	21	334779	1.779	0.037619	HELQ
ENSG00000163682	4	39405744	39510568	447	48	334779	1.7781	0.037692	RPL9
ENSG00000187266	19	11438236	11545018	215	21	334779	1.7777	0.037723	EPOR
ENSG00000165626	10	13430484	13620974	550	38	334779	1.7773	0.037758	BEND7
ENSG00000135413	12	54974595	55078679	299	40	334779	1.7767	0.037807	LACRT
ENSG00000082213	5	31482373	31605165	432	49	334779	1.7766	0.037815	C5orf22
ENSG00000228083	9	21189201	21289978	523	16	334779	1.7764	0.037834	IFNA14
ENSG00000167680	19	4492600	4609820	389	60	334779	1.7756	0.037901	SEMA6B
ENSG00000115963	2	151274709	151445525	347	49	334779	1.7744	0.038	RND3
ENSG00000125144	16	56650643	56751977	478	58	334779	1.7739	0.038042	MT1G
ENSG00000062485	12	56615483	56744176	192	9	334779	1.7736	0.038065	CS
ENSG00000198054	21	39443545	39610110	473	30	334779	1.7736	0.038068	DSCR8
ENSG00000065135	1	110041233	110186975	300	36	334779	1.7734	0.038078	GNAI3
ENSG00000188321	19	9384448	9511838	334	13	334779	1.7733	0.038089	ZNF559
ENSG00000146477	6	160719300	160926014	694	32	334779	1.7733	0.038091	SLC22A3
ENSG00000121904	1	33929609	34681443	2124	188	334779	1.7733	0.038092	CSMD2
ENSG00000228032	14	104660541	104762473	443	42	334779	1.7732	0.038098	C14orf144
ENSG00000076382	17	26854588	26976297	107	25	334779	1.7717	0.038222	SPAG5
ENSG00000118402	6	80574529	80707297	533	36	334779	1.7714	0.038249	ELOVL4
ENSG00000023318	9	102691461	102911322	460	27	334779	1.7711	0.038275	ERP44
ENSG00000132518	17	7855912	7973657	427	45	334779	1.7707	0.038304	GUCY2D
ENSG00000164032	4	100819243	100921545	208	23	334779	1.7705	0.038325	H2AFZ
ENSG00000186446	3	44721088	44828575	160	17	334779	1.7689	0.038459	ZNF501
ENSG00000196622	22	20406003	20511786	1	1	334779	1.7687	0.038469	RIMBP3
ENSG00000132744	11	67360026	67468130	300	30	334779	1.768	0.038528	ACY3
ENSG00000147885	9	21166372	21267310	528	16	334779	1.7678	0.03855	IFNA16
ENSG00000204569	6	30518177	30636389	258	22	334779	1.767	0.038611	PPP1R10
ENSG00000198435	9	140144083	140246703	244	34	334779	1.7667	0.038642	NRARP
ENSG00000109111	17	26939109	27079697	155	19	334779	1.7666	0.03865	SUPT6H
ENSG00000145920	5	175173313	175361023	408	49	334779	1.7659	0.038708	CPLX2
ENSG00000165661	9	139048179	139187687	458	62	334779	1.7657	0.038723	QSOX2
ENSG00000205358	16	56653726	56755041	470	57	334779	1.7652	0.038769	MT1H
ENSG00000144785	12	56629700	56759843	197	8	334779	1.7649	0.038786	RP11-977G19.10
ENSG00000128159	22	50606118	50733421	453	58	334779	1.7644	0.038829	TUBGCP6
ENSG00000197768	9	140095713	140197934	257	29	334779	1.7641	0.038856	C9orf173
ENSG00000198417	16	56641606	56744610	496	60	334779	1.7635	0.038908	MT1F
ENSG00000140464	15	74237014	74390153	358	35	334779	1.7634	0.038915	PML
ENSG00000257727	12	56653626	56760120	173	8	334779	1.7628	0.038969	CNPY2
ENSG00000163528	3	14103580	14216370	269	26	334779	1.7627	0.038975	CHCHD4
ENSG00000174567	1	204117288	204233220	363	41	334779	1.7625	0.038995	GOLT1A
ENSG00000206190	15	25872420	26160317	1318	147	334779	1.7623	0.039013	ATP10A
ENSG00000162944	2	198382948	198590769	390	20	334779	1.7621	0.039028	RFTN2
ENSG00000138180	10	95206389	95338849	545	39	334779	1.7617	0.039058	CEP55
ENSG00000268317	16	56612971	56716150	504	49	334779	1.7613	0.039095	AC026461.1
ENSG00000203896	20	62316815	62420456	409	29	334779	1.7608	0.039138	LIME1
ENSG00000138592	15	50666577	50843280	579	34	334779	1.7606	0.03915	USP8
ENSG00000083857	4	187458937	187697876	759	96	334779	1.7604	0.039171	FAT1
ENSG00000133958	14	93749565	94224222	1182	38	334779	1.7604	0.039173	UNC79
ENSG00000178222	4	1000038	1157350	696	32	334779	1.7596	0.039239	RNF212
ENSG00000269657	17	66489369	66592970	288	39	334779	1.7596	0.03924	AC079210.1
ENSG00000116918	1	231614399	231752270	272	25	334779	1.7589	0.039298	TSNAX
ENSG00000163235	2	70624412	70831325	729	57	334779	1.7585	0.039328	TGFA
ENSG00000179115	19	12983293	13094851	199	26	334779	1.7585	0.039335	FARSA
ENSG00000187581	14	93763537	93864702	366	23	334779	1.7577	0.039403	COX8C
ENSG00000147457	8	23051150	23169512	478	61	334779	1.7574	0.039422	CHMP7
ENSG00000183208	15	90727040	90835315	346	25	334779	1.7571	0.039452	GDPGP1
ENSG00000273154	20	62290216	62420456	547	29	334779	1.7567	0.039482	RP4-583P15.15
ENSG00000100079	22	37916255	38028623	354	44	334779	1.7565	0.039503	LGALS2
ENSG00000170185	4	144056070	144194983	377	14	334779	1.7557	0.039572	USP38
ENSG00000108854	17	62488413	62708186	360	17	334779	1.7557	0.039573	SMURF2
ENSG00000135525	6	136613875	136921957	421	21	334779	1.7556	0.03958	MAP7
ENSG00000104886	19	2180002	2287703	342	50	334779	1.7555	0.039584	PLEKHJ1
ENSG00000104356	8	99079525	99222062	491	61	334779	1.7554	0.039592	POP1
ENSG00000126267	19	36089125	36199763	329	33	334779	1.7554	0.039596	COX6B1
ENSG00000244734	11	5196694	5300625	525	39	334779	1.7544	0.039684	HBB
ENSG00000273047	20	62319623	62421751	404	29	334779	1.7541	0.039708	RP4-583P15.14
ENSG00000097033	1	87120259	87263867	397	39	334779	1.754	0.039713	SH3GLB1
ENSG00000085365	5	77606339	77826562	707	26	334779	1.7538	0.03973	SCAMP1
ENSG00000176912	18	591320	708340	451	43	334779	1.7534	0.03977	C18orf56
ENSG00000107187	9	139038096	139146955	456	63	334779	1.7526	0.039831	LHX3
ENSG00000180438	3	13928756	14174311	545	20	334779	1.7517	0.039912	TPRXL
ENSG00000254318	8	94096324	94229079	363	37	334779	1.7514	0.039935	C8orf87
ENSG00000135506	12	58037738	58165340	267	13	334779	1.7513	0.039943	OS9
ENSG00000237763	1	104147912	104257173	7	5	334779	1.751	0.039971	AMY1A
ENSG00000177663	22	17515844	17646583	465	52	334779	1.7506	0.040006	IL17RA
ENSG00000155592	16	25197322	25319252	475	25	334779	1.7503	0.040033	ZKSCAN2
ENSG00000197894	4	99942132	100059952	657	22	334779	1.7501	0.04005	ADH5
ENSG00000197114	20	62288817	62417494	545	28	334779	1.75	0.040063	ZGPAT
ENSG00000140386	15	76590526	77247785	1470	34	334779	1.7497	0.040087	SCAPER
ENSG00000079102	8	92917203	93165514	337	18	334779	1.749	0.040142	RUNX1T1
ENSG00000120952	1	12866941	12971764	430	12	334779	1.7482	0.040211	PRAMEF2
ENSG00000089091	20	18314011	18497925	630	43	334779	1.7476	0.040269	DZANK1
ENSG00000168876	11	94176795	94282749	282	22	334779	1.7459	0.040411	ANKRD49
ENSG00000135473	12	56660007	56777837	168	9	334779	1.7457	0.040428	PAN2
ENSG00000205364	16	56616145	56717898	501	47	334779	1.7442	0.040559	MT1M
ENSG00000169214	1	247825045	247926105	420	33	334779	1.7442	0.040566	OR6F1
ENSG00000028137	1	12177060	12319285	375	52	334779	1.7434	0.040629	TNFRSF1B
ENSG00000071991	18	64118320	64321375	477	40	334779	1.7432	0.040648	CDH19
ENSG00000141858	19	14148652	14251848	181	22	334779	1.7432	0.040651	SAMD1
ENSG00000125878	20	534441	641042	346	76	334779	1.7424	0.040719	TCF15
ENSG00000196367	7	98425556	98660866	511	21	334779	1.7418	0.04077	TRRAP
ENSG00000100802	14	23406110	23529375	220	27	334779	1.7418	0.040773	C14orf93
ENSG00000204193	9	113015801	113150127	594	64	334779	1.7418	0.040776	TXNDC8
ENSG00000104331	8	57820492	57956403	390	37	334779	1.7414	0.040804	IMPAD1
ENSG00000249115	19	36053646	36166251	301	43	334779	1.7414	0.040804	HAUS5
ENSG00000188163	9	140088036	140192222	257	29	334779	1.7413	0.040817	FAM166A
ENSG00000196653	3	44704135	44815323	161	19	334779	1.741	0.040838	ZNF502
ENSG00000188032	19	14142431	14246687	192	23	334779	1.739	0.041015	C19orf67
ENSG00000188000	19	9246279	9349493	364	36	334779	1.7384	0.041069	OR7D2
ENSG00000135482	12	56461943	56566278	140	24	334779	1.7379	0.041111	ZC3H10
ENSG00000126838	12	9251436	9410966	530	38	334779	1.736	0.041278	PZP
ENSG00000184743	11	63341559	63489393	209	16	334779	1.7356	0.041313	ATL3
ENSG00000048544	6	42124539	42235603	382	23	334779	1.7355	0.041326	MRPS10
ENSG00000111321	12	6434211	6550733	275	56	334779	1.7354	0.041331	LTBR
ENSG00000105245	19	41122596	41246877	414	47	334779	1.7352	0.041353	NUMBL
ENSG00000163788	3	43278004	43516256	445	39	334779	1.7343	0.041434	SNRK
ENSG00000152193	13	79138426	79283314	346	32	334779	1.734	0.041459	RNF219
ENSG00000166448	7	98394111	98518394	344	36	334779	1.7338	0.041476	TMEM130
ENSG00000108557	17	17534787	17764767	428	37	334779	1.7331	0.04154	RAI1
ENSG00000166069	15	38164140	38309925	328	36	334779	1.7327	0.041576	TMCO5A
ENSG00000188229	9	140085665	140188159	252	27	334779	1.7308	0.041745	TUBB4B
ENSG00000176444	1	155182659	155298282	188	12	334779	1.7298	0.041831	CLK2
ENSG00000167674	19	4422284	4552223	408	44	334779	1.7295	0.041864	HDGFRP2
ENSG00000154359	8	12529403	12663582	468	44	334779	1.7289	0.041911	LONRF1
ENSG00000172819	12	53554354	53676764	261	34	334779	1.7282	0.041975	RARG
ENSG00000166796	11	18383854	18523605	539	31	334779	1.7274	0.042051	LDHC
ENSG00000107186	9	13055703	13329589	501	44	334779	1.7262	0.042155	MPDZ
ENSG00000161533	17	73887588	74025515	380	41	334779	1.7262	0.042158	ACOX1
ENSG00000105223	19	40804363	40936346	301	39	334779	1.7259	0.042184	PLD3
ENSG00000178732	3	194065550	194169995	398	36	334779	1.725	0.042261	GP5
ENSG00000136045	12	108029509	108156944	388	32	334779	1.725	0.042265	PWP1
ENSG00000164400	5	131359483	131461859	205	16	334779	1.7248	0.042285	CSF2
ENSG00000090006	19	41048789	41185725	415	47	334779	1.7246	0.0423	LTBP4
ENSG00000116489	1	113111795	113264241	328	27	334779	1.7244	0.042313	CAPZA1
ENSG00000086991	11	89007524	89372779	958	54	334779	1.7242	0.042335	NOX4
ENSG00000204291	9	101655461	101883069	588	58	334779	1.7241	0.042345	COL15A1
ENSG00000176387	16	67414555	67521456	173	15	334779	1.724	0.04235	HSD11B2
ENSG00000154262	17	67024843	67188029	353	22	334779	1.7236	0.04239	ABCA6
ENSG00000104899	19	2199308	2302072	314	50	334779	1.723	0.042445	AMH
ENSG00000268328	2	70079482	70179841	185	11	334779	1.7225	0.042486	AC019206.1
ENSG00000182199	12	57573110	57678718	130	16	334779	1.7214	0.042593	SHMT2
ENSG00000169641	1	23360516	23554301	456	27	334779	1.7211	0.042613	LUZP1
ENSG00000058091	7	90045738	90889905	2929	114	334779	1.7209	0.042633	CDK14
ENSG00000204869	19	46493006	46630376	575	45	334779	1.7209	0.042634	IGFL4
ENSG00000173281	8	8943765	9059084	368	43	334779	1.7208	0.042641	PPP1R3B
ENSG00000163331	2	159601829	159769293	728	47	334779	1.7192	0.042788	DAPL1
ENSG00000156802	8	124282090	124478590	477	25	334779	1.7189	0.042818	ATAD2
ENSG00000123612	2	158333279	158535517	341	48	334779	1.7188	0.042823	ACVR1C
ENSG00000116521	1	155175770	155282221	186	13	334779	1.7187	0.042832	SCAMP3
ENSG00000175354	18	12735477	12979642	805	71	334779	1.7183	0.042872	PTPN2
ENSG00000139364	12	125621382	126196917	1907	177	334779	1.7181	0.042887	TMEM132B
ENSG00000100592	14	59605364	59888123	1033	49	334779	1.7176	0.042934	DAAM1
ENSG00000131381	3	15061580	15190670	328	27	334779	1.7175	0.042943	ZFYVE20
ENSG00000109065	17	72716686	72822506	209	26	334779	1.7172	0.042971	NAT9
ENSG00000087495	20	58102564	58472766	1276	95	334779	1.717	0.042994	PHACTR3
ENSG00000111341	12	14984115	15088860	294	9	334779	1.7168	0.04301	MGP
ENSG00000184108	4	189010573	189118897	746	60	334779	1.7161	0.04307	TRIML1
ENSG00000153879	19	33814236	33923592	540	37	334779	1.716	0.04308	CEBPG
ENSG00000137968	1	75617816	76126801	1493	65	334779	1.7159	0.043089	SLC44A5
ENSG00000134323	2	16030686	16137129	275	39	334779	1.7159	0.043089	MYCN
ENSG00000139180	12	4708261	4848454	491	44	334779	1.7153	0.043149	NDUFA9
ENSG00000241644	7	30687601	30847218	543	68	334779	1.7146	0.043206	INMT
ENSG00000251503	1	10440159	10562210	307	25	334779	1.713	0.043354	APITD1-CORT
ENSG00000175279	1	10440159	10562210	307	25	334779	1.713	0.043354	APITD1
ENSG00000114115	3	139186276	139308671	360	32	334779	1.7127	0.04338	RBP1
ENSG00000164850	7	1071844	1183451	585	32	334779	1.7127	0.043384	GPER1
ENSG00000122642	7	32947017	33096543	490	42	334779	1.7127	0.043384	FKBP9
ENSG00000110944	12	56682663	56784193	134	8	334779	1.7126	0.04339	IL23A
ENSG00000114204	3	167109577	167246792	386	27	334779	1.7126	0.043395	SERPINI2
ENSG00000183856	1	156445197	156592396	388	30	334779	1.7124	0.043413	IQGAP3
ENSG00000183086	7	74329083	74488803	47	9	334779	1.7123	0.043423	GATSL1
ENSG00000169715	16	56609387	56711024	510	55	334779	1.712	0.043445	MT1E
ENSG00000007202	17	26891458	27022472	107	18	334779	1.7115	0.043495	KIAA0100
ENSG00000063244	19	56115512	56236081	381	39	334779	1.7113	0.043511	U2AF2
ENSG00000067221	15	74225547	74336963	370	39	334779	1.7111	0.043536	STOML1
ENSG00000167196	15	76146200	76277609	297	13	334779	1.7109	0.043551	FBXO22
ENSG00000138050	2	39913200	40056407	344	18	334779	1.7109	0.043553	THUMPD2
ENSG00000229117	12	56460370	56561727	137	24	334779	1.7104	0.043593	RPL41
ENSG00000168772	4	105339469	105466058	222	29	334779	1.7101	0.043624	CXXC4
ENSG00000125520	20	62321214	62424858	411	29	334779	1.7099	0.043643	SLC2A4RG
ENSG00000156502	10	70889988	71018855	440	37	334779	1.7098	0.043653	SUPV3L1
ENSG00000047662	4	17580929	17833135	701	23	334779	1.7093	0.043697	FAM184B
ENSG00000169679	2	111345275	111485691	115	15	334779	1.7086	0.04376	BUB1
ENSG00000125966	20	33764457	33914801	333	33	334779	1.708	0.043817	MMP24
ENSG00000164494	6	107423761	107830768	960	71	334779	1.707	0.043911	PDSS2
ENSG00000122547	7	36142758	36391152	994	92	334779	1.7069	0.043917	EEPD1
ENSG00000116985	1	40172854	40304533	509	43	334779	1.7063	0.043976	BMP8B
ENSG00000057935	2	42671709	43034087	1041	36	334779	1.7061	0.043995	MTA3
ENSG00000158863	8	21896670	22012409	352	34	334779	1.7058	0.044021	FAM160B2
ENSG00000157093	3	42388570	42502092	286	46	334779	1.7047	0.044126	LYZL4
ENSG00000075073	10	71113659	71226623	478	39	334779	1.7047	0.044128	TACR2
ENSG00000138639	4	86346267	86973823	1976	103	334779	1.7047	0.044129	ARHGAP24
ENSG00000130227	8	21727180	21914096	479	40	334779	1.7045	0.044146	XPO7
ENSG00000135569	6	132859731	132960877	499	73	334779	1.7044	0.04415	TAAR5
ENSG00000112319	6	133511736	133903258	1170	73	334779	1.704	0.04419	EYA4
ENSG00000243147	2	27944584	28260954	482	23	334779	1.7032	0.044268	MRPL33
ENSG00000177047	9	21090631	21192144	379	40	334779	1.7032	0.044269	IFNW1
ENSG00000130787	12	123269000	123397507	395	21	334779	1.7013	0.044442	HIP1R
ENSG00000170439	12	56025330	56128395	260	37	334779	1.7012	0.044456	METTL7B
ENSG00000152214	18	40273192	40745657	1258	70	334779	1.7011	0.044461	RIT2
ENSG00000182035	20	37159838	37267106	268	33	334779	1.7004	0.044527	ADIG
ENSG00000122692	9	32991762	33126665	640	35	334779	1.7	0.044564	SMU1
ENSG00000107447	10	98014085	98148321	410	29	334779	1.6992	0.044643	DNTT
ENSG00000048707	1	12240124	12622099	888	52	334779	1.6986	0.0447	VPS13D
ENSG00000173988	13	46736083	46901501	519	47	334779	1.6984	0.04472	LRRC63
ENSG00000249693	4	57346775	57519673	575	57	334779	1.6976	0.044793	THEGL
ENSG00000160588	11	118047409	118173065	483	31	334779	1.697	0.044851	MPZL3
ENSG00000115526	2	100958327	101084118	579	26	334779	1.6969	0.044855	CHST10
ENSG00000116001	2	70386576	70525792	311	14	334779	1.6969	0.044857	TIA1
ENSG00000236311	10	102799078	102940883	431	48	334779	1.6962	0.044922	TLX1NB
ENSG00000130045	9	91100016	91249189	386	32	334779	1.6958	0.044958	NXNL2
ENSG00000120457	11	128711251	128840930	412	69	334779	1.6957	0.044967	KCNJ5
ENSG00000165238	9	95897198	96132854	883	60	334779	1.6953	0.045005	WNK2
ENSG00000158156	1	28235973	28344607	338	30	334779	1.6949	0.045043	XKR8
ENSG00000126351	17	38164543	38300120	295	37	334779	1.6949	0.045045	THRA
ENSG00000120471	11	128754626	128863040	340	49	334779	1.6942	0.04511	TP53AIP1
ENSG00000171174	2	27954231	28163965	335	18	334779	1.694	0.045132	RBKS
ENSG00000107968	10	30672866	30800762	336	30	334779	1.6938	0.045148	MAP3K8
ENSG00000088832	20	1299622	1423806	500	50	334779	1.6933	0.045202	FKBP1A
ENSG00000173258	9	114237439	114390124	522	43	334779	1.693	0.045226	ZNF483
ENSG00000167524	17	26884982	26991218	78	18	334779	1.693	0.045228	SGK494
ENSG00000124380	2	70070692	70182707	212	14	334779	1.6927	0.045256	SNRNP27
ENSG00000117419	1	44636742	44870932	398	32	334779	1.6926	0.045266	ERI3
ENSG00000160767	1	155166996	155275274	192	14	334779	1.6925	0.045276	FAM189B
ENSG00000269259	10	102832536	102933624	345	40	334779	1.691	0.045419	HUG1
ENSG00000173566	8	21914383	22016932	319	31	334779	1.6909	0.045431	NUDT18
ENSG00000179546	1	23466993	23571222	334	20	334779	1.6908	0.045439	HTR1D
ENSG00000163808	3	44753209	44964868	342	31	334779	1.6889	0.045616	KIF15
ENSG00000198182	19	38137264	38260691	310	28	334779	1.6875	0.045758	ZNF607
ENSG00000065000	19	2050988	2214464	594	45	334779	1.6864	0.045863	AP3D1
ENSG00000141655	18	59942520	60108516	639	59	334779	1.6863	0.045867	TNFRSF11A
ENSG00000204574	6	30489153	30614956	283	21	334779	1.6855	0.04595	ABCF1
ENSG00000134375	1	201874619	201989789	415	52	334779	1.684	0.046095	TIMM17A
ENSG00000105647	19	18213928	18331350	373	31	334779	1.6837	0.046122	PIK3R2
ENSG00000150776	11	111894810	112005874	134	15	334779	1.6837	0.046124	C11orf57
ENSG00000157851	2	27020615	27223219	502	16	334779	1.6827	0.046217	DPYSL5
ENSG00000157741	7	138865102	139042982	335	28	334779	1.6821	0.046271	UBN2
ENSG00000268173	19	18213968	18338927	398	33	334779	1.6818	0.046303	PIK3R2
ENSG00000184032	21	31957555	32057938	200	13	334779	1.6816	0.046327	KRTAP20-2
ENSG00000111057	12	53292655	53396685	320	40	334779	1.6814	0.046347	KRT18
ENSG00000128510	7	129882974	130014020	418	44	334779	1.6812	0.046364	CPA4
ENSG00000155754	2	202302148	202533901	651	31	334779	1.6809	0.04639	ALS2CR11
ENSG00000167286	11	118159669	118263459	270	27	334779	1.6808	0.046403	CD3D
ENSG00000142789	1	22278149	22389032	708	42	334779	1.6791	0.046562	CELA3A
ENSG00000196092	9	36783272	37084103	1057	95	334779	1.679	0.046579	PAX5
ENSG00000204231	6	33111365	33218630	436	40	334779	1.6789	0.046584	RXRB
ENSG00000137080	9	21115636	21216659	473	35	334779	1.6781	0.046659	IFNA21
ENSG00000130783	12	123208874	123362075	470	25	334779	1.6779	0.046681	CCDC62
ENSG00000146215	6	43217448	43326535	233	28	334779	1.6776	0.046708	CRIP3
ENSG00000158711	1	205527071	205651090	440	53	334779	1.6772	0.046753	ELK4
ENSG00000155827	9	104246133	104375622	398	39	334779	1.6767	0.046801	RNF20
ENSG00000157193	1	53661217	53843742	404	49	334779	1.6765	0.046815	LRP8
ENSG00000198818	6	166683216	166806079	366	37	334779	1.6761	0.046858	SFT2D1
ENSG00000196155	16	67261413	67373402	168	18	334779	1.6759	0.04688	PLEKHG4
ENSG00000119541	18	61006423	61139716	371	35	334779	1.6752	0.04695	VPS4B
ENSG00000120645	12	125931	337626	607	72	334779	1.6747	0.046992	IQSEC3
ENSG00000171209	4	71058305	71167145	532	20	334779	1.6743	0.047034	CSN3
ENSG00000171804	19	38325463	38447317	314	24	334779	1.6736	0.047108	WDR87
ENSG00000135763	1	229711981	229845946	383	32	334779	1.6729	0.047172	URB2
ENSG00000186432	3	160162783	160333376	376	29	334779	1.6721	0.047256	KPNA4
ENSG00000163535	2	201324731	201498505	492	45	334779	1.6716	0.047301	SGOL2
ENSG00000143322	1	179018462	179248819	699	32	334779	1.6712	0.047342	ABL2
ENSG00000166833	11	19322271	20193144	2555	272	334779	1.6705	0.047412	NAV2
ENSG00000173930	5	101519690	101682253	735	44	334779	1.6704	0.047417	SLCO4C1
ENSG00000143727	2	214140	328283	238	21	334779	1.6701	0.047449	ACP1
ENSG00000125875	20	366124	493197	341	46	334779	1.6693	0.047533	TBC1D20
ENSG00000099937	22	21078167	21192008	366	18	334779	1.6688	0.047574	SERPIND1
ENSG00000100302	22	35886915	36000048	374	57	334779	1.6687	0.047586	RASD2
ENSG00000140374	15	76457696	76653813	491	31	334779	1.6678	0.047678	ETFA
ENSG00000130589	20	62139439	62255592	489	59	334779	1.6674	0.047715	HELZ2
ENSG00000256294	19	44566334	44687027	252	20	334779	1.6668	0.047775	ZNF225
ENSG00000162623	1	75148836	75282362	455	32	334779	1.6661	0.047847	TYW3
ENSG00000123159	19	14538572	14656944	395	50	334779	1.6653	0.047928	GIPC1
ENSG00000146267	6	99669045	99847938	653	39	334779	1.665	0.047959	FAXC
ENSG00000198443	17	39290354	39391594	294	19	334779	1.6649	0.04797	KRTAP4-1
ENSG00000165905	11	45893172	46000647	201	26	334779	1.6645	0.04801	GYLTL1B
ENSG00000086696	16	82018609	82182139	511	42	334779	1.664	0.048055	HSD17B2
ENSG00000196550	1	206086916	206205151	58	8	334779	1.6635	0.048108	FAM72A
ENSG00000130167	19	11356824	11487672	399	30	334779	1.6634	0.048112	TSPAN16
ENSG00000155729	2	201303675	201434507	351	51	334779	1.6634	0.048118	KCTD18
ENSG00000165685	12	10273141	10394400	518	49	334779	1.6633	0.048126	TMEM52B
ENSG00000143633	1	231309509	231426933	361	44	334779	1.663	0.048158	C1orf131
ENSG00000198250	10	47607581	47751443	470	37	334779	1.6629	0.048163	ANTXRL
ENSG00000104312	8	90719975	90853291	406	23	334779	1.6627	0.048186	RIPK2
ENSG00000104897	19	2186520	2298678	350	53	334779	1.6623	0.048231	SF3A2
ENSG00000172772	11	57984264	58085732	458	21	334779	1.6621	0.04825	OR10W1
ENSG00000105668	19	36107715	36219367	328	32	334779	1.6619	0.048271	UPK1A
ENSG00000253457	8	30446117	30553581	264	28	334779	1.6615	0.048309	SMIM18
ENSG00000177096	22	42420255	42525445	253	13	334779	1.6612	0.048335	FAM109B
ENSG00000188263	22	50382942	50501088	309	40	334779	1.6598	0.048473	IL17REL
ENSG00000131771	17	37732993	37842879	290	26	334779	1.6596	0.048502	PPP1R1B
ENSG00000137965	1	79065481	79179763	310	27	334779	1.6591	0.048547	IFI44
ENSG00000066279	1	197003258	197165824	343	18	334779	1.6591	0.04855	ASPM
ENSG00000170515	12	56448103	56557691	155	24	334779	1.6587	0.048586	PA2G4
ENSG00000164031	4	100767405	100917883	327	31	334779	1.6584	0.048616	DNAJB14
ENSG00000103064	16	68248433	68385722	320	25	334779	1.6581	0.048644	SLC7A6
ENSG00000100764	14	90672839	90788968	346	11	334779	1.658	0.048657	PSMC1
ENSG00000204513	1	12834468	12941264	570	12	334779	1.6578	0.048682	PRAMEF11
ENSG00000162992	2	182487815	182595603	352	26	334779	1.6576	0.048696	NEUROD1
ENSG00000174652	19	9473272	9596254	442	14	334779	1.657	0.048755	ZNF266
ENSG00000172927	11	69011605	69232494	466	62	334779	1.656	0.048859	MYEOV
ENSG00000138604	15	69402923	69614556	485	28	334779	1.6558	0.048876	GLCE
ENSG00000109107	17	26850133	26954282	108	27	334779	1.6557	0.048892	ALDOC
ENSG00000187862	1	156499519	156606562	280	16	334779	1.6554	0.048922	TTC24
ENSG00000164898	7	138974203	139081065	330	13	334779	1.6545	0.049012	C7orf55
ENSG00000104643	8	11091925	11235646	515	23	334779	1.6539	0.049078	MTMR9
ENSG00000008294	17	48989535	49248226	528	36	334779	1.6538	0.049082	SPAG9
ENSG00000189144	19	38176734	38357940	437	34	334779	1.6532	0.049141	ZNF573
ENSG00000128606	7	102503438	102635396	223	17	334779	1.6528	0.049181	LRRC17
ENSG00000178741	15	75162132	75280509	247	18	334779	1.6526	0.049205	COX5A
ENSG00000184302	14	60925669	61029568	252	13	334779	1.6521	0.049253	SIX6
ENSG00000023516	13	42796289	42947396	418	38	334779	1.6514	0.049333	AKAP11
ENSG00000267552	19	38130766	38260089	326	29	334779	1.6513	0.049338	CTD-2528L19.4
ENSG00000244537	17	39283698	39384460	299	20	334779	1.6508	0.049387	KRTAP4-2
ENSG00000255046	8	11605437	11710077	681	44	334779	1.6505	0.049418	RP11-297N6.4
ENSG00000117691	1	212556229	212669714	391	46	334779	1.6504	0.049427	NENF
ENSG00000186803	9	21156180	21257142	533	16	334779	1.6504	0.049428	IFNA10
ENSG00000204568	6	30535486	30644172	278	24	334779	1.6503	0.049441	MRPS18B
ENSG00000166268	12	70169084	70402877	1009	53	334779	1.6499	0.049477	MYRFL
ENSG00000268656	2	27948851	28059186	164	12	334779	1.6499	0.049481	AC110084.1
ENSG00000118515	6	134440384	134689250	816	96	334779	1.6498	0.049495	SGK1
ENSG00000170581	12	56685381	56803939	149	11	334779	1.6497	0.049499	STAT2
ENSG00000108950	17	66481254	66647530	447	60	334779	1.6494	0.049532	FAM20A
ENSG00000170876	3	14116440	14235179	271	27	334779	1.6493	0.049541	TMEM43
ENSG00000161217	3	195891093	196064828	657	46	334779	1.6486	0.049618	PCYT1A
ENSG00000133101	13	36955967	37067019	293	31	334779	1.6484	0.04964	CCNA1
ENSG00000117245	1	20940507	21094510	597	58	334779	1.6482	0.049651	KIF17
ENSG00000138814	4	101894566	102319435	1036	61	334779	1.648	0.049681	PPP3CA
ENSG00000166748	15	86635227	87622283	4265	182	334779	1.6477	0.049706	AGBL1
ENSG00000121897	4	39410620	39529273	514	42	334779	1.6458	0.049903	LIAS
ENSG00000043514	1	40256723	40399183	470	35	334779	1.6452	0.049963	TRIT1
ENSG00000177628	1	155154243	155264490	195	16	334779	1.6449	0.049996	GBA
ENSG00000188488	14	94977779	95109457	549	54	334779	1.6445	0.050036	SERPINA5
ENSG00000127586	16	788046	900737	510	56	334779	1.6445	0.05004	CHTF18
ENSG00000167771	11	63628693	63734316	198	14	334779	1.6436	0.050128	RCOR2
ENSG00000138678	4	84407067	84577028	578	21	334779	1.6429	0.050198	AGPAT9
ENSG00000140368	15	77235700	77379673	250	34	334779	1.6412	0.050376	PSTPIP1
ENSG00000164976	9	34316668	34426851	285	27	334779	1.6409	0.050407	KIAA1161
ENSG00000267976	21	37808165	37910058	529	51	334779	1.6408	0.050421	AP000695.1
ENSG00000142583	1	9045166	9198537	487	51	334779	1.6406	0.050443	SLC2A5
ENSG00000131979	14	55258726	55419570	531	28	334779	1.6401	0.050496	GCH1
ENSG00000184983	22	42431529	42536959	305	15	334779	1.6396	0.050543	NDUFA6
ENSG00000178761	15	75142328	75249462	195	15	334779	1.6396	0.050547	FAM219B
ENSG00000116514	1	33352046	33480286	238	21	334779	1.6391	0.050593	RNF19B
ENSG00000196581	1	4664792	4902594	1090	123	334779	1.6383	0.050681	AJAP1
ENSG00000160862	7	99514343	99623780	261	25	334779	1.6379	0.050726	AZGP1
ENSG00000263002	19	44595710	44713156	217	20	334779	1.6378	0.050736	ZNF234
ENSG00000183889	16	16361301	16494447	11	2	334779	1.6375	0.050765	NPIPA7
ENSG00000212658	17	39408078	39509103	285	14	334779	1.6366	0.050857	KRTAP29-1
ENSG00000174514	1	205488013	205622046	528	48	334779	1.6365	0.050863	MFSD4
ENSG00000167800	11	67348774	67457031	315	28	334779	1.6365	0.050863	TBX10
ENSG00000075884	2	143798931	144575921	1949	124	334779	1.6364	0.050877	ARHGAP15
ENSG00000156097	1	110032494	110141028	213	24	334779	1.6362	0.050898	GPR61
ENSG00000019995	10	126580692	126726758	496	32	334779	1.6357	0.050946	ZRANB1
ENSG00000183172	22	42425695	42530288	285	14	334779	1.6357	0.050948	SMDT1
ENSG00000184903	7	110253110	111252573	2213	93	334779	1.635	0.051021	IMMP2L
ENSG00000256870	12	101499271	101654185	588	52	334779	1.6345	0.051073	SLC5A8
ENSG00000123143	19	14493865	14632679	394	64	334779	1.6345	0.051075	PKN1
ENSG00000169981	3	44640219	44752283	160	17	334779	1.634	0.051126	ZNF35
ENSG00000183671	2	206990040	207132771	431	31	334779	1.6334	0.051196	GPR1
ENSG00000257411	12	56445115	56553073	157	23	334779	1.6318	0.051361	RP11-603J24.9
ENSG00000169752	15	76178310	76402136	520	20	334779	1.6317	0.051367	NRG4
ENSG00000241973	22	21011979	21263705	781	23	334779	1.6314	0.051405	PI4KA
ENSG00000213413	7	99765864	99869113	201	15	334779	1.6309	0.051458	PVRIG
ENSG00000106459	7	129201555	129446922	787	48	334779	1.6309	0.051461	NRF1
ENSG00000135766	1	231449497	231610790	586	14	334779	1.6306	0.051484	EGLN1
ENSG00000197841	19	35175060	35283777	414	39	334779	1.6306	0.051485	ZNF181
ENSG00000178028	1	44629127	44736353	167	19	334779	1.6303	0.051521	DMAP1
ENSG00000137273	6	1340069	1445832	495	56	334779	1.6299	0.051561	FOXF2
ENSG00000180694	8	91584223	91853860	659	24	334779	1.6295	0.051605	TMEM64
ENSG00000161243	19	39431354	39573425	682	27	334779	1.6293	0.051622	FBXO27
ENSG00000205517	19	11445017	11580018	286	33	334779	1.6276	0.051803	RGL3
ENSG00000170298	17	20302708	20420852	126	12	334779	1.627	0.051866	LGALS9B
ENSG00000013016	2	31406880	31542313	584	61	334779	1.6264	0.051936	EHD3
ENSG00000169758	15	76302178	76571462	695	52	334779	1.626	0.051972	C15orf27
ENSG00000159556	15	76579065	76684817	253	22	334779	1.6247	0.052115	ISL2
ENSG00000155313	21	17052344	17302377	474	17	334779	1.6245	0.052133	USP25
ENSG00000167676	19	4452204	4567716	367	43	334779	1.6245	0.052135	PLIN4
ENSG00000119446	9	124949903	125077118	210	35	334779	1.6243	0.05216	RBM18
ENSG00000166510	18	52518740	52676739	402	27	334779	1.6235	0.05224	CCDC68
ENSG00000152689	2	33611391	33839817	799	115	334779	1.6234	0.052255	RASGRP3
ENSG00000139055	12	15016969	15142016	366	26	334779	1.6233	0.052265	ERP27
ENSG00000115756	2	10393015	10617743	910	123	334779	1.6232	0.052276	HPCAL1
ENSG00000135972	2	105604441	105766418	519	17	334779	1.6226	0.052335	MRPS9
ENSG00000158806	8	21831636	21944408	300	36	334779	1.6225	0.052353	NPM2
ENSG00000069869	15	56069120	56335944	1249	54	334779	1.6223	0.052371	NEDD4
ENSG00000188559	20	20320196	20743131	635	35	334779	1.6218	0.052421	RALGAPA2
ENSG00000145390	4	120083742	120266672	741	29	334779	1.6214	0.052469	USP53
ENSG00000117899	15	81189667	81332219	314	20	334779	1.6213	0.052477	MESDC2
ENSG00000186350	9	137158944	137382431	776	66	334779	1.6209	0.052516	RXRA
ENSG00000172318	2	168625182	168780551	530	39	334779	1.6208	0.052534	B3GALT1
ENSG00000188848	4	42062955	42204895	497	31	334779	1.6207	0.052537	BEND4
ENSG00000166685	17	71139129	71254646	395	20	334779	1.6206	0.052557	COG1
ENSG00000100290	22	43456754	43575718	448	63	334779	1.6202	0.052595	BIK
ENSG00000231051	4	9300619	9402211	248	15	334779	1.6198	0.052633	USP17L28
ENSG00000166923	15	32960175	33076870	522	45	334779	1.6192	0.052701	GREM1
ENSG00000267680	19	44548492	44662479	270	19	334779	1.6191	0.05271	ZNF224
ENSG00000121577	3	119305304	119434171	520	31	334779	1.6191	0.052713	POPDC2
ENSG00000188981	4	3196096	3323465	352	34	334779	1.6183	0.052804	MSANTD1
ENSG00000054796	20	55854815	55969050	336	12	334779	1.6177	0.052867	SPO11
ENSG00000125386	4	2576988	2784292	641	35	334779	1.6171	0.052927	FAM193A
ENSG00000168961	17	25906824	26026586	379	25	334779	1.6159	0.053055	LGALS9
ENSG00000065600	1	212487273	212638243	452	44	334779	1.6154	0.053107	TMEM206
ENSG00000169313	3	151005168	151152600	524	37	334779	1.6154	0.053108	P2RY12
ENSG00000177459	8	99026539	99155838	391	56	334779	1.6146	0.053201	C8orf47
ENSG00000183011	17	7710003	7838556	287	39	334779	1.6145	0.053205	LSMD1
ENSG00000182544	12	53595035	53698189	221	25	334779	1.6137	0.053296	MFSD5
ENSG00000127588	16	798041	900733	503	51	334779	1.6136	0.053307	GNG13
ENSG00000128791	18	9284765	9452418	583	40	334779	1.6127	0.053404	TWSG1
ENSG00000125826	20	338142	461610	391	61	334779	1.6125	0.053429	RBCK1
ENSG00000111732	12	8704762	8815467	307	30	334779	1.6122	0.05346	AICDA
ENSG00000007341	1	113016140	113213447	488	39	334779	1.612	0.053479	ST7L
ENSG00000109265	4	56986361	57244791	921	103	334779	1.6117	0.053512	KIAA1211
ENSG00000186260	16	14115178	14410630	772	28	334779	1.6116	0.053527	MKL2
ENSG00000079101	18	546988	700334	613	75	334779	1.6097	0.05373	CLUL1
ENSG00000109270	4	100749493	100865647	295	31	334779	1.6093	0.053773	LAMTOR3
ENSG00000163382	1	156511554	156614091	268	15	334779	1.6089	0.053815	APOA1BP
ENSG00000121680	11	45881220	45990363	206	29	334779	1.6088	0.053826	PEX16
ENSG00000101438	20	37303105	37408015	457	39	334779	1.6085	0.053858	SLC32A1
ENSG00000145416	4	164395450	165355202	3693	154	334779	1.6081	0.053905	2023-03-01
ENSG00000160818	1	156514279	156621288	266	15	334779	1.6079	0.05393	GPATCH4
ENSG00000125170	16	57455863	57571239	396	47	334779	1.6077	0.053947	DOK4
ENSG00000112624	6	42699765	42886298	415	39	334779	1.6067	0.054062	GLTSCR1L
ENSG00000124171	20	49298081	49423332	402	42	334779	1.6065	0.054082	PARD6B
ENSG00000221855	7	143124966	143225889	327	29	334779	1.6064	0.054091	TAS2R41
ENSG00000091138	7	107355912	107493670	431	56	334779	1.6064	0.054093	SLC26A3
ENSG00000134376	1	197120592	197497585	598	45	334779	1.6057	0.054169	CRB1
ENSG00000084734	2	27669709	27796554	258	20	334779	1.6052	0.054221	GCKR
ENSG00000122958	10	70833268	70982617	478	29	334779	1.6048	0.054273	VPS26A
ENSG00000134780	11	61397905	61564473	329	35	334779	1.6032	0.054448	DAGLA
ENSG00000077809	7	74021994	74225026	212	22	334779	1.6028	0.054485	GTF2I
ENSG00000196427	1	108715963	108836689	196	21	334779	1.6023	0.054543	NBPF4
ENSG00000118690	6	109119619	109345186	655	43	334779	1.6021	0.05457	ARMC2
ENSG00000104381	8	75183365	75451107	661	46	334779	1.6016	0.054622	GDAP1
ENSG00000166800	11	18427371	18551147	495	38	334779	1.6015	0.054628	LDHAL6A
ENSG00000159720	16	67421917	67565140	213	17	334779	1.6015	0.054634	ATP6V0D1
ENSG00000023902	1	150071373	150186916	187	9	334779	1.6012	0.054664	PLEKHO1
ENSG00000116005	2	70434518	70558323	305	13	334779	1.6011	0.054677	PCYOX1
ENSG00000167525	17	26980215	27088872	140	17	334779	1.6011	0.054679	PROCA1
ENSG00000117748	1	28168035	28291257	377	27	334779	1.6011	0.05468	RPA2
ENSG00000100146	22	38316693	38433429	136	13	334779	1.6009	0.054696	SOX10
ENSG00000074181	19	15220444	15361792	365	30	334779	1.6002	0.054773	NOTCH3
ENSG00000104907	19	13165716	13278381	198	33	334779	1.5996	0.054849	TRMT1
ENSG00000132746	11	67379633	67498671	364	37	334779	1.5994	0.054869	ALDH3B2
ENSG00000104290	8	28301729	28481775	423	31	334779	1.5985	0.054967	FZD3
ENSG00000133193	17	71153492	71282892	421	22	334779	1.598	0.055021	FAM104A
ENSG00000187193	16	56666336	56768108	467	61	334779	1.5978	0.055039	MT1X
ENSG00000099797	19	14577897	14726792	503	55	334779	1.5976	0.05507	TECR
ENSG00000141736	17	37794167	37936679	274	26	334779	1.5973	0.055105	ERBB2
ENSG00000197706	12	55590982	55692086	236	14	334779	1.597	0.055129	OR6C74
ENSG00000120659	13	43086872	43232149	427	40	334779	1.5969	0.055145	TNFSF11
ENSG00000118496	6	146064638	146185889	265	19	334779	1.5963	0.05521	FBXO30
ENSG00000117262	1	145714411	145877103	20	5	334779	1.5957	0.055278	GPR89A
ENSG00000205209	19	35034234	35216604	896	50	334779	1.595	0.055351	SCGB2B2
ENSG00000166398	19	34695442	34896491	520	31	334779	1.5948	0.055382	KIAA0355
ENSG00000206075	18	61093994	61222318	503	33	334779	1.594	0.055463	SERPINB5
ENSG00000132938	13	29548748	30127892	2140	115	334779	1.5939	0.055478	MTUS2
ENSG00000178403	4	113384672	113487328	323	24	334779	1.5937	0.055502	NEUROG2
ENSG00000167083	17	47230153	47337936	319	32	334779	1.5934	0.055533	GNGT2
ENSG00000153107	2	112473848	112692267	580	36	334779	1.593	0.055583	ANAPC1
ENSG00000173581	19	56102428	56214527	335	37	334779	1.5929	0.055589	CCDC106
ENSG00000161653	17	42031914	42136431	282	30	334779	1.5926	0.055624	NAGS
ENSG00000253426	8	8959252	9075646	391	46	334779	1.5925	0.055634	RP11-10A14.4
ENSG00000104903	19	13159847	13263975	176	30	334779	1.5916	0.055732	LYL1
ENSG00000244274	20	43984697	44089250	256	23	334779	1.591	0.055805	DBNDD2
ENSG00000129810	3	20152085	20277784	504	30	334779	1.5907	0.055836	SGOL1
ENSG00000138495	3	119323360	119446301	514	32	334779	1.5906	0.055853	COX17
ENSG00000130775	1	28149055	28263196	319	24	334779	1.5905	0.055858	THEMIS2
ENSG00000118307	12	25211354	25398096	741	36	334779	1.5888	0.056052	CASC1
ENSG00000099308	19	18158603	18312502	574	39	334779	1.5886	0.056076	MAST3
ENSG00000213213	9	139640802	139752193	353	23	334779	1.5884	0.056094	CCDC183
ENSG00000149443	20	18740372	18860797	474	60	334779	1.5884	0.056102	C20orf78
ENSG00000072062	19	14152500	14278896	203	21	334779	1.588	0.05614	PRKACA
ENSG00000105993	7	157078075	157260133	863	62	334779	1.5877	0.056178	DNAJB6
ENSG00000100139	22	38251664	38388829	201	17	334779	1.5872	0.056229	MICALL1
ENSG00000256222	20	55883496	55984878	327	14	334779	1.5859	0.056386	MTRNR2L3
ENSG00000131746	17	38582080	38707849	302	45	334779	1.5858	0.05639	TNS4
ENSG00000137221	6	43395261	43524294	254	26	334779	1.5856	0.056415	TJAP1
ENSG00000215251	20	3077165	3190543	324	38	334779	1.5843	0.056564	FASTKD5
ENSG00000189292	2	229558	338851	206	22	334779	1.5837	0.05663	FAM150B
ENSG00000160207	21	44899072	45129374	522	16	334779	1.5824	0.056776	HSF2BP
ENSG00000249034	5	140190341	140293224	170	17	334779	1.5822	0.056802	AC005609.1
ENSG00000214491	22	30868786	30992669	452	39	334779	1.5818	0.056846	SEC14L6
ENSG00000161634	12	54988375	55092277	329	42	334779	1.5815	0.056877	DCD
ENSG00000135390	12	53976510	54121192	398	26	334779	1.5814	0.056893	ATP5G2
ENSG00000107863	10	24822538	25062597	584	41	334779	1.5813	0.056903	ARHGAP21
ENSG00000099290	10	51777648	51943269	175	10	334779	1.5812	0.056911	FAM21A
ENSG00000100294	22	43478212	43589400	440	66	334779	1.5807	0.056968	MCAT
ENSG00000160392	19	40775443	40904434	312	32	334779	1.5805	0.057001	C19orf47
ENSG00000109255	4	56411396	56552865	536	30	334779	1.5804	0.057007	NMU
ENSG00000121900	1	33310195	33417039	182	19	334779	1.5803	0.057022	TMEM54
ENSG00000198019	1	120876979	120985937	20	2	334779	1.5799	0.057065	FCGR1B
ENSG00000172057	17	38027294	38133854	364	21	334779	1.5795	0.057108	ORMDL3
ENSG00000156831	8	126053921	126429362	1033	60	334779	1.5785	0.057222	NSMCE2
ENSG00000222038	2	131319054	131465664	2	1	334779	1.5784	0.05724	POTEJ
ENSG00000130449	5	60578100	60891997	623	39	334779	1.5782	0.057256	ZSWIM6
ENSG00000196247	7	64076511	64221404	455	36	334779	1.5777	0.057319	ZNF107
ENSG00000135424	12	56028352	56159827	274	41	334779	1.5777	0.057319	ITGA7
ENSG00000143977	2	70458494	70570903	288	14	334779	1.5774	0.057346	SNRPG
ENSG00000111218	12	3440515	3753139	870	125	334779	1.5772	0.057375	PRMT8
ENSG00000169047	2	227546033	227714475	400	44	334779	1.5767	0.057438	IRS1
ENSG00000167799	11	67345409	67447401	317	27	334779	1.5765	0.057454	NUDT8
ENSG00000108798	17	47237589	47350587	343	33	334779	1.5757	0.057542	ABI3
ENSG00000133328	11	63270242	63380855	167	30	334779	1.5754	0.057586	HRASLS2
ENSG00000260286	6	24747549	24849117	349	43	334779	1.5753	0.057593	C6orf229
ENSG00000115760	2	32532096	32893966	859	38	334779	1.5751	0.057619	BIRC6
ENSG00000128346	22	38289528	38399676	157	15	334779	1.5743	0.057707	C22orf23
ENSG00000185634	15	49065932	49305641	574	61	334779	1.5743	0.057708	SHC4
ENSG00000119411	9	116061821	116183513	467	52	334779	1.5737	0.057782	BSPRY
ENSG00000198569	9	140075209	140181006	266	28	334779	1.573	0.057863	SLC34A3
ENSG00000141543	17	78059013	78170982	546	35	334779	1.5726	0.05791	EIF4A3
ENSG00000107282	9	71992446	72337222	952	59	334779	1.5725	0.057913	APBA1
ENSG00000185875	10	25255587	25365593	262	15	334779	1.5725	0.057921	THNSL1
ENSG00000214711	2	31345924	31506724	707	59	334779	1.572	0.05798	CAPN14
ENSG00000072080	2	234909323	235035778	566	56	334779	1.5719	0.05799	SPP2
ENSG00000107099	9	164854	515259	1665	93	334779	1.5708	0.05811	DOCK8
ENSG00000177885	17	73264157	73451790	591	24	334779	1.57	0.058202	GRB2
ENSG00000137204	6	43213432	43323276	237	30	334779	1.57	0.058209	SLC22A7
ENSG00000243566	7	76089745	76698340	1487	86	334779	1.5698	0.058228	UPK3B
ENSG00000268279	3	14126717	14239548	255	26	334779	1.5696	0.058251	RP11-434D12.1
ENSG00000113456	5	34855369	34969094	286	34	334779	1.5695	0.058264	RAD1
ENSG00000136631	1	149989369	150167505	297	9	334779	1.569	0.058322	VPS45
ENSG00000182256	15	27166429	27828373	1897	176	334779	1.5684	0.058398	GABRG3
ENSG00000123815	19	41147434	41274112	414	42	334779	1.5678	0.058465	ADCK4
ENSG00000008513	8	134417091	134634183	911	126	334779	1.5675	0.058503	ST3GAL1
ENSG00000269699	19	57235920	57402097	375	50	334779	1.5673	0.058517	ZIM2
ENSG00000023839	10	101492489	101661949	479	33	334779	1.5666	0.058603	ABCC2
ENSG00000109919	11	47588867	47714175	181	19	334779	1.5659	0.058687	MTCH2
ENSG00000085511	6	161362759	161588417	701	50	334779	1.5657	0.058706	MAP3K4
ENSG00000188386	9	104303897	104407283	344	35	334779	1.5656	0.05872	PPP3R2
ENSG00000244187	9	139635807	139737709	353	22	334779	1.5655	0.058734	TMEM141
ENSG00000152154	2	39842122	39995103	342	24	334779	1.5654	0.058746	TMEM178A
ENSG00000145692	5	78357602	78478108	350	29	334779	1.5651	0.058781	BHMT
ENSG00000088899	20	3093263	3204192	357	41	334779	1.5651	0.058781	LZTS3
ENSG00000134545	12	10544863	10657284	305	20	334779	1.5647	0.058825	KLRC1
ENSG00000171262	15	38696328	38829911	478	37	334779	1.5647	0.05883	FAM98B
ENSG00000147526	8	38535704	38760546	569	46	334779	1.5643	0.058877	TACC1
ENSG00000179331	11	107749229	107884208	387	44	334779	1.5638	0.058932	RAB39A
ENSG00000100206	22	38864954	39016291	286	25	334779	1.5635	0.058968	DMC1
ENSG00000107745	10	74077098	74435899	644	16	334779	1.5625	0.05909	MICU1
ENSG00000074964	1	17816330	18074369	582	60	334779	1.5622	0.059125	ARHGEF10L
ENSG00000198951	22	42404358	42516846	269	14	334779	1.5621	0.059128	NAGA
ENSG00000065609	6	84212599	84469410	567	31	334779	1.5619	0.05915	SNAP91
ENSG00000170927	6	51430098	52002423	2069	77	334779	1.5618	0.059166	PKHD1
ENSG00000048471	16	12020594	12718146	3844	162	334779	1.5607	0.059298	SNX29
ENSG00000143669	1	235774341	236096940	626	35	334779	1.5604	0.059338	LYST
ENSG00000081320	2	196948290	197091227	519	30	334779	1.5602	0.059354	STK17B
ENSG00000167945	16	805443	913861	500	61	334779	1.56	0.059385	PRR25
ENSG00000117407	1	44348992	44452913	229	19	334779	1.56	0.059386	ARTN
ENSG00000154781	3	14643271	14764166	333	36	334779	1.5597	0.059416	CCDC174
ENSG00000164972	9	34329017	34447830	298	31	334779	1.5595	0.059433	C9orf24
ENSG00000163815	3	44993040	45127563	344	27	334779	1.5593	0.059459	CLEC3B
ENSG00000114013	3	121724213	121889983	407	56	334779	1.559	0.059499	CD86
ENSG00000178802	15	75132346	75241798	203	15	334779	1.5579	0.059633	MPI
ENSG00000139112	12	10315057	10425727	458	47	334779	1.5567	0.059773	GABARAPL1
ENSG00000272896	9	139635831	139745047	358	22	334779	1.5557	0.05989	RP11-216L13.17
ENSG00000234719	16	11971230	12120500	472	47	334779	1.5555	0.059918	RP11-166B2.1
ENSG00000185019	20	3038219	3190842	359	46	334779	1.5552	0.059948	UBOX5
ENSG00000164597	7	106792000	107254959	1049	22	334779	1.5548	0.059995	COG5
ENSG00000204576	6	30474663	30581500	254	16	334779	1.5548	0.059996	PRR3
ENSG00000204070	20	43940577	44055438	306	28	334779	1.5545	0.060035	SYS1
ENSG00000091137	7	107251080	107408254	308	33	334779	1.5543	0.060052	SLC26A4
ENSG00000156804	8	124460129	124603446	521	62	334779	1.5528	0.060241	FBXO32
ENSG00000197364	1	153359534	153462425	252	17	334779	1.5525	0.060277	S100A7L2
ENSG00000197977	6	10930992	11094547	402	23	334779	1.5524	0.060281	ELOVL2
ENSG00000110108	11	60631346	60740915	282	28	334779	1.5522	0.060311	TMEM109
ENSG00000187855	12	108118162	108220421	422	28	334779	1.5522	0.060312	ASCL4
ENSG00000269955	7	138976106	139157345	666	19	334779	1.5515	0.060389	LUC7L2
ENSG00000182187	2	208957297	209060892	545	44	334779	1.5514	0.060397	CRYGB
ENSG00000069764	16	14716405	14838526	71	15	334779	1.5508	0.060472	PLA2G10
ENSG00000214042	9	21151468	21252204	520	16	334779	1.5507	0.060489	IFNA7
ENSG00000182533	3	8725486	8933492	850	92	334779	1.5504	0.060526	CAV3
ENSG00000148498	10	34348488	35154253	2030	77	334779	1.5502	0.060551	PARD3
ENSG00000146540	7	986622	1227896	1307	45	334779	1.5496	0.060614	C7orf50
ENSG00000105048	19	55594162	55710722	358	43	334779	1.5484	0.060759	TNNT1
ENSG00000198742	7	98575061	98791723	540	45	334779	1.5474	0.060884	SMURF1
ENSG00000109066	17	72722622	72885918	349	29	334779	1.5473	0.060898	TMEM104
ENSG00000047617	12	5591035	6105398	1778	155	334779	1.5471	0.060914	ANO2
ENSG00000094914	12	53651240	53768648	227	22	334779	1.547	0.060935	AAAS
ENSG00000163586	2	88372510	88477635	376	47	334779	1.5464	0.06101	FABP1
ENSG00000118997	2	196552427	196983536	1009	32	334779	1.5463	0.061019	DNAH7
ENSG00000088756	18	6679717	6965715	820	74	334779	1.5458	0.061073	ARHGAP28
ENSG00000139637	12	53643470	53750961	223	21	334779	1.5452	0.061148	C12orf10
ENSG00000059728	2	70074820	70220077	255	19	334779	1.5452	0.06115	MXD1
ENSG00000135842	1	184709858	184993682	631	47	334779	1.5448	0.061203	FAM129A
ENSG00000163961	3	196145654	196280639	451	38	334779	1.5443	0.061259	RNF168
ENSG00000167037	22	25152236	25373545	881	88	334779	1.544	0.06129	SGSM1
ENSG00000254585	15	23838691	23941175	315	37	334779	1.5437	0.061331	MAGEL2
ENSG00000140105	14	100750125	100893142	345	26	334779	1.5435	0.061358	WARS
ENSG00000160844	7	99748283	99919855	281	23	334779	1.543	0.061418	GATS
ENSG00000161202	3	183823176	183941398	287	34	334779	1.5427	0.061456	DVL3
ENSG00000088386	13	99286055	99454908	874	83	334779	1.5421	0.061531	SLC15A1
ENSG00000136197	7	42898325	43001904	316	21	334779	1.5414	0.061607	C7orf25
ENSG00000092470	15	44069161	44210617	213	13	334779	1.5404	0.061729	WDR76
ENSG00000150773	11	111884734	111994998	136	13	334779	1.5402	0.061759	PIH1D2
ENSG00000099940	22	21163271	21295506	380	19	334779	1.54	0.06178	SNAP29
ENSG00000007933	1	171010018	171136959	496	37	334779	1.5395	0.061836	FMO3
ENSG00000100429	22	50633612	50739834	378	51	334779	1.5395	0.061839	HDAC10
ENSG00000004478	12	2854119	2964576	258	23	334779	1.5395	0.061846	FKBP4
ENSG00000124614	6	34335231	34443902	244	26	334779	1.5394	0.061851	RPS10
ENSG00000261115	7	140724032	141230180	1132	90	334779	1.539	0.061905	TMEM178B
ENSG00000119938	10	93338199	93442811	412	30	334779	1.5385	0.061967	PPP1R3C
ENSG00000177888	1	197072810	197219672	270	22	334779	1.5381	0.062018	ZBTB41
ENSG00000123066	12	116345711	116765143	980	63	334779	1.5379	0.062033	MED13L
ENSG00000180264	9	127163423	127289379	191	30	334779	1.5373	0.062116	GPR144
ENSG00000187533	4	70949333	71092516	516	37	334779	1.5372	0.062119	C4orf40
ENSG00000173253	9	1000354	1107552	457	66	334779	1.5365	0.062211	DMRT2
ENSG00000176697	11	27626440	27793605	330	37	334779	1.5359	0.062285	BDNF
ENSG00000125148	16	56592111	56693409	514	59	334779	1.5342	0.062487	MT2A
ENSG00000070831	1	22329120	22469437	578	34	334779	1.5341	0.062507	CDC42
ENSG00000134014	8	27897190	28098673	570	42	334779	1.534	0.062514	ELP3
ENSG00000053438	20	36099617	36202092	146	13	334779	1.5339	0.062525	NNAT
ENSG00000174370	11	128719460	128825930	364	61	334779	1.5338	0.062539	C11orf45
ENSG00000111181	12	249243	373736	509	63	334779	1.5336	0.062564	SLC6A12
ENSG00000197786	11	58075597	58176542	392	16	334779	1.533	0.062643	OR5B17
ENSG00000118434	6	88707507	88826550	247	23	334779	1.5329	0.062655	SPACA1
ENSG00000117501	1	170854612	171083906	890	58	334779	1.5328	0.062667	MROH9
ENSG00000160446	9	131433148	131536406	101	20	334779	1.5327	0.062678	ZDHHC12
ENSG00000074211	4	6272305	6615327	1302	116	334779	1.5323	0.062728	PPP2R2C
ENSG00000116906	1	231326953	231463719	384	40	334779	1.5321	0.062748	GNPAT
ENSG00000134909	11	128784955	129199219	1074	40	334779	1.5321	0.062752	ARHGAP32
ENSG00000178636	4	120063928	120183799	418	32	334779	1.5315	0.062824	RP11-455G16.1
ENSG00000139618	13	32839611	33023805	416	50	334779	1.5313	0.062844	BRCA2
ENSG00000137343	6	30544619	30664600	330	32	334779	1.5309	0.062896	ATAT1
ENSG00000097096	1	85572556	85716729	497	43	334779	1.5307	0.062927	SYDE2
ENSG00000174776	3	167146472	167421771	550	38	334779	1.5302	0.062986	WDR49
ENSG00000205809	12	10529453	10644899	315	18	334779	1.5293	0.063091	KLRC2
ENSG00000164663	6	41707634	41913099	479	40	334779	1.5285	0.063195	USP49
ENSG00000168243	1	235660987	235864054	649	54	334779	1.528	0.06326	GNG4
ENSG00000197265	8	30385835	30565768	408	35	334779	1.528	0.06326	GTF2E2
ENSG00000217128	5	130927407	131182710	416	18	334779	1.5279	0.063273	FNIP1
ENSG00000175336	12	56704353	56806607	116	13	334779	1.5275	0.063323	APOF
ENSG00000006118	11	60641935	60754631	303	33	334779	1.5272	0.063351	TMEM132A
ENSG00000240583	7	30843010	31015131	590	59	334779	1.5272	0.063357	AQP1
ENSG00000132952	13	31141830	31283686	323	32	334779	1.5271	0.063372	USPL1
ENSG00000089335	19	35118544	35227302	538	29	334779	1.5269	0.063395	ZNF302
ENSG00000123349	12	53639075	53743234	223	20	334779	1.5269	0.063396	PFDN5
ENSG00000151967	3	159507650	159665149	366	46	334779	1.5266	0.063431	SCHIP1
ENSG00000164078	3	49874435	49991299	176	16	334779	1.5266	0.063436	MST1R
ENSG00000273217	5	130711584	131182676	781	18	334779	1.5258	0.063535	CTC-432M15.3
ENSG00000204640	2	101036944	101149742	595	20	334779	1.5257	0.063541	NMS
ENSG00000250127	5	57787394	57904070	337	24	334779	1.5253	0.063595	CTD-2117L12.1
ENSG00000076928	19	42337228	42484302	179	17	334779	1.5252	0.063604	ARHGEF1
ENSG00000137760	11	107323452	107486472	592	44	334779	1.525	0.063634	ALKBH8
ENSG00000267849	6	44350472	44450720	243	33	334779	1.5247	0.063672	AL133262.1
ENSG00000250424	7	30843010	31013427	586	59	334779	1.524	0.06375	AQP1
ENSG00000186283	1	179000512	179117158	379	31	334779	1.5237	0.063786	TOR3A
ENSG00000100665	14	94977428	95086250	484	57	334779	1.5237	0.063788	SERPINA4
ENSG00000178342	18	77573668	77710184	436	40	334779	1.5235	0.063823	KCNG2
ENSG00000145781	5	115370688	115798459	2255	49	334779	1.5232	0.06385	COMMD10
ENSG00000146963	7	138975105	139158198	670	19	334779	1.5228	0.063904	C7orf55-LUC7L2
ENSG00000066923	7	99725186	99869111	263	20	334779	1.5227	0.063911	STAG3
ENSG00000181274	10	99042255	99144458	416	27	334779	1.5227	0.063912	FRAT2
ENSG00000128283	22	37906454	38015412	391	47	334779	1.5223	0.063961	CDC42EP1
ENSG00000136944	9	129326722	129513311	647	65	334779	1.5217	0.064044	LMX1B
ENSG00000112695	6	75897391	76010039	215	16	334779	1.5216	0.064056	COX7A2
ENSG00000067955	16	67013019	67184961	219	17	334779	1.5216	0.064057	CBFB
ENSG00000085999	1	46663360	46794145	177	24	334779	1.5216	0.064059	RAD54L
ENSG00000182379	12	57560578	57670232	132	14	334779	1.5197	0.064291	NXPH4
ENSG00000186439	6	123487483	124008238	1699	89	334779	1.519	0.064381	TRDN
ENSG00000144891	3	148365571	148510795	509	42	334779	1.5189	0.064392	AGTR1
ENSG00000236637	9	21136617	21237598	526	18	334779	1.5186	0.064428	IFNA4
ENSG00000228008	3	49891278	50004370	194	16	334779	1.5186	0.064436	CTD-2330K9.3
ENSG00000181958	11	55085360	55186394	531	20	334779	1.5184	0.064452	OR4A15
ENSG00000142197	21	37479080	37716572	1000	81	334779	1.5183	0.064465	DOPEY2
ENSG00000108468	17	46097414	46228883	432	29	334779	1.5181	0.064495	CBX1
ENSG00000171860	12	8160898	8269067	189	30	334779	1.518	0.064507	C3AR1
ENSG00000166619	20	36070874	36206333	205	19	334779	1.5178	0.064532	BLCAP
ENSG00000075151	1	21082963	21553377	1102	27	334779	1.5176	0.064552	EIF4G3
ENSG00000111339	12	14928503	15046429	319	20	334779	1.5174	0.064577	ART4
ENSG00000110768	11	18293842	18438591	448	39	334779	1.5174	0.064586	GTF2H1
ENSG00000126705	1	27810546	27980942	258	27	334779	1.5171	0.064619	AHDC1
ENSG00000188026	12	123905925	124068265	457	41	334779	1.5168	0.064657	RILPL1
ENSG00000164877	7	1418101	1549138	397	27	334779	1.5167	0.064673	MICALL2
ENSG00000168412	4	187404809	187526721	430	61	334779	1.5165	0.06469	MTNR1A
ENSG00000171298	17	78025355	78143678	584	35	334779	1.5161	0.06475	GAA
ENSG00000235780	4	9295874	9397466	209	14	334779	1.5161	0.064753	USP17L27
ENSG00000227140	4	9291129	9392721	181	13	334779	1.5158	0.064783	USP17L5
ENSG00000184811	17	1132957	1254281	621	66	334779	1.5156	0.064816	TUSC5
ENSG00000179409	17	597654	707239	426	50	334779	1.5153	0.064844	GEMIN4
ENSG00000169598	1	3723845	3851993	640	45	334779	1.5152	0.06486	DFFB
ENSG00000198300	19	57271445	57402096	234	28	334779	1.5151	0.064879	PEG3
ENSG00000135226	4	70096217	70210768	181	22	334779	1.5144	0.064968	UGT2B28
ENSG00000181754	1	109996797	110102360	243	20	334779	1.5141	0.064995	AMIGO1
ENSG00000077420	10	26677132	26906732	796	81	334779	1.5139	0.065026	APBB1IP
ENSG00000141068	17	25733670	26003461	665	46	334779	1.5137	0.065054	KSR1
ENSG00000249481	6	44260397	44394904	361	44	334779	1.5136	0.065066	SPATS1
ENSG00000109113	17	26991299	27095447	140	16	334779	1.5135	0.065077	RAB34
ENSG00000174576	11	66138475	66244178	184	19	334779	1.5133	0.065102	NPAS4
ENSG00000196557	16	1153241	1321771	591	70	334779	1.5131	0.065124	CACNA1H
ENSG00000124193	20	42036568	42142245	398	51	334779	1.513	0.065145	SRSF6
ENSG00000185467	7	98721197	98855129	489	33	334779	1.5128	0.06517	KPNA7
ENSG00000205838	5	34788938	34949561	494	62	334779	1.5127	0.06518	TTC23L
ENSG00000064195	17	48017369	48122588	358	56	334779	1.5125	0.065201	DLX3
ENSG00000216490	19	18233972	18338927	303	27	334779	1.5124	0.06522	IFI30
ENSG00000242028	15	44038340	44145241	162	10	334779	1.5122	0.065238	HYPK
ENSG00000198670	6	160902515	161137407	551	38	334779	1.5119	0.065273	LPA
ENSG00000064989	2	188157856	188363187	590	23	334779	1.5116	0.065317	CALCRL
ENSG00000172466	18	32862176	32975446	263	21	334779	1.5114	0.065343	ZNF24
ENSG00000164077	3	49896302	50017606	210	16	334779	1.5107	0.065428	MON1A
ENSG00000157064	1	183167372	183437737	730	37	334779	1.5106	0.065448	NMNAT2
ENSG00000122966	12	120073595	120365095	774	54	334779	1.5103	0.065485	CIT
ENSG00000164244	5	126803301	126940781	409	28	334779	1.5102	0.065494	PRRC1
ENSG00000100106	22	38043011	38222563	544	36	334779	1.5101	0.065509	TRIOBP
ENSG00000129116	4	169368217	169899608	1685	126	334779	1.5098	0.065545	PALLD
ENSG00000166546	16	66411200	66577432	396	41	334779	1.5092	0.065621	BEAN1
ENSG00000125977	20	32626104	32750138	178	15	334779	1.5086	0.065697	EIF2S2
ENSG00000087253	16	55492910	55670582	562	46	334779	1.5083	0.065734	LPCAT2
ENSG00000105650	19	18268771	18416229	488	39	334779	1.5079	0.065787	PDE4C
ENSG00000233198	9	140072018	140174090	260	27	334779	1.5079	0.065796	RNF224
ENSG00000035141	2	70473107	70579222	278	16	334779	1.5076	0.065828	FAM136A
ENSG00000165462	11	71900121	72006708	240	27	334779	1.5073	0.065862	PHOX2A
ENSG00000099282	10	71161229	71317425	651	39	334779	1.5063	0.065992	TSPAN15
ENSG00000256646	7	42898872	43021773	357	26	334779	1.5056	0.06608	PSMA2
ENSG00000158125	2	31507187	31687581	646	76	334779	1.5056	0.066084	XDH
ENSG00000184716	15	44036360	44142419	163	10	334779	1.5054	0.066106	SERINC4
ENSG00000113460	5	34865481	34976101	253	28	334779	1.5053	0.066129	BRIX1
ENSG00000258052	12	70145449	70299143	580	33	334779	1.5047	0.066199	AC025263.3
ENSG00000130402	19	39088289	39272223	636	27	334779	1.5044	0.066233	ACTN4
ENSG00000119431	9	116085699	116189279	419	51	334779	1.5042	0.066271	HDHD3
ENSG00000181935	11	55289604	55390536	621	17	334779	1.504	0.066296	OR4C16
ENSG00000065361	12	56423641	56547289	178	24	334779	1.5039	0.066301	ERBB3
ENSG00000268891	7	74949908	75055425	29	8	334779	1.5035	0.06635	AC006014.1
ENSG00000070526	17	74570843	74689920	537	37	334779	1.5031	0.066412	ST6GALNAC1
ENSG00000102921	16	48522637	48704059	427	13	334779	1.5029	0.066428	N4BP1
ENSG00000181939	11	55271783	55372895	732	19	334779	1.5019	0.066559	OR4C15
ENSG00000165923	11	47631143	47786941	278	21	334779	1.5016	0.066603	AGBL2
ENSG00000181927	11	55355834	55456772	110	13	334779	1.5015	0.066619	OR4P4
ENSG00000120075	17	46618619	46721323	300	39	334779	1.5014	0.066629	HOXB5
ENSG00000115091	2	114597537	114770173	619	27	334779	1.5008	0.066703	ACTR3
ENSG00000080845	20	34844258	35207040	377	59	334779	1.5008	0.066703	DLGAP4
ENSG00000132702	1	156539086	156645517	276	19	334779	1.5005	0.066745	HAPLN2
ENSG00000103375	16	25177052	25290261	362	33	334779	1.4985	0.067007	AQP8
ENSG00000269367	12	42574050	42678075	215	19	334779	1.4982	0.067036	AC020629.1
ENSG00000101146	20	55876066	56004267	411	22	334779	1.4968	0.067226	RAE1
ENSG00000175662	17	17696828	17925736	359	13	334779	1.4957	0.067372	TOM1L2
ENSG00000139656	13	44667679	44785393	213	25	334779	1.495	0.067458	SMIM2
ENSG00000121905	1	33301595	33414042	186	19	334779	1.4947	0.067498	HPCA
ENSG00000161860	19	12959600	13080090	235	26	334779	1.4943	0.067545	SYCE2
ENSG00000168036	3	41186328	41351587	356	26	334779	1.4942	0.067564	CTNNB1
ENSG00000179919	12	55564809	55665759	289	9	334779	1.4939	0.067594	OR10A7
ENSG00000117408	1	44362611	44483694	261	22	334779	1.4937	0.067626	IPO13
ENSG00000132199	18	620324	762676	580	32	334779	1.4937	0.067627	ENOSF1
ENSG00000106588	7	42906460	43021822	340	24	334779	1.493	0.067722	PSMA2
ENSG00000163515	3	108412271	108526231	323	31	334779	1.4921	0.067832	RETNLB
ENSG00000106591	7	42921799	43038557	333	21	334779	1.4919	0.067861	MRPL32
ENSG00000177984	9	139604086	139710707	442	31	334779	1.4918	0.06788	LCN15
ENSG00000248469	5	175426681	175539024	24	4	334779	1.4915	0.067918	RP11-826N14.2
ENSG00000171133	9	114039763	114140800	223	29	334779	1.491	0.067984	OR2K2
ENSG00000163638	3	64451333	64723676	830	81	334779	1.4909	0.067992	ADAMTS9
ENSG00000160654	11	118165059	118275876	274	29	334779	1.4906	0.068029	CD3G
ENSG00000197191	9	140069087	140170763	261	27	334779	1.4905	0.068048	C9orf169
ENSG00000152601	3	151911617	152233569	626	39	334779	1.4904	0.068061	MBNL1
ENSG00000172188	11	55320830	55421874	355	17	334779	1.4902	0.068081	OR4C11
ENSG00000156482	8	98987079	99108697	330	31	334779	1.4897	0.06815	RPL30
ENSG00000134539	12	10328657	10519850	698	48	334779	1.4895	0.068173	KLRD1
ENSG00000103021	16	58215061	58367740	663	35	334779	1.4881	0.06836	CCDC113
ENSG00000186063	1	222791355	222936552	312	25	334779	1.4878	0.068403	AIDA
ENSG00000066027	1	212408879	212585200	535	30	334779	1.4874	0.068448	PPP2R5A
ENSG00000132613	16	70645107	70769969	441	38	334779	1.4873	0.068468	MTSS1L
ENSG00000107105	9	23640102	23876335	723	85	334779	1.4867	0.068546	ELAVL2
ENSG00000186026	19	44526297	44643766	287	17	334779	1.4862	0.068607	ZNF284
ENSG00000011258	17	49204786	49387524	554	26	334779	1.4861	0.068627	MBTD1
ENSG00000204882	8	142316600	142427367	344	36	334779	1.4857	0.06868	GPR20
ENSG00000175548	12	38660380	38767784	381	20	334779	1.4855	0.068702	ALG10B
ENSG00000166762	15	43870701	44010316	176	12	334779	1.4846	0.068824	CATSPER2
ENSG00000109674	4	178180990	178334097	483	87	334779	1.4845	0.068838	NEIL3
ENSG00000187959	17	71194588	71308491	372	24	334779	1.4836	0.068952	CPSF4L
ENSG00000253896	8	0	79775	1	1	334779	1.4836	0.068953	AC144568.2
ENSG00000070756	8	101648044	101785037	512	36	334779	1.4833	0.068997	PABPC1
ENSG00000150244	11	54979658	55088595	596	20	334779	1.4833	0.068997	TRIM48
ENSG00000177519	2	154283852	154385322	215	31	334779	1.4831	0.069027	RPRM
ENSG00000165028	9	107476438	107589738	355	47	334779	1.4818	0.069202	NIPSNAP3B
ENSG00000079459	8	11603082	11746818	856	54	334779	1.4816	0.069225	FDFT1
ENSG00000158987	5	130709614	131020929	517	15	334779	1.4814	0.069248	RAPGEF6
ENSG00000002919	17	46130719	46250436	379	25	334779	1.4813	0.06926	SNX11
ENSG00000075914	3	44966733	45127558	376	29	334779	1.4811	0.069284	EXOSC7
ENSG00000124641	6	41823092	41938877	287	31	334779	1.4809	0.069318	MED20
ENSG00000196670	5	180224611	180338286	387	38	334779	1.4807	0.069347	ZFP62
ENSG00000046604	18	29028006	29178971	498	53	334779	1.4801	0.069422	DSG2
ENSG00000221821	6	42808005	42908554	281	23	334779	1.4797	0.069471	C6orf226
ENSG00000100241	22	50833429	50963454	479	55	334779	1.4797	0.06948	SBF1
ENSG00000096401	6	44305262	44468163	425	53	334779	1.4795	0.069505	CDC5L
ENSG00000196878	1	209738215	209875811	454	66	334779	1.4792	0.069544	LAMB3
ENSG00000168884	4	2693375	2808103	495	50	334779	1.4783	0.069664	TNIP2
ENSG00000175806	8	9861778	10336401	2118	86	334779	1.478	0.069707	MSRA
ENSG00000267885	1	33389268	33489642	204	20	334779	1.4779	0.069711	FKSG48
ENSG00000139780	13	103288094	103396854	420	32	334779	1.4779	0.069713	METTL21C
ENSG00000153976	17	13349006	13555244	842	83	334779	1.4779	0.069719	HS3ST3A1
ENSG00000267060	17	41070105	41182545	147	13	334779	1.4776	0.069755	PTGES3L
ENSG00000101460	20	33084658	33198149	157	11	334779	1.4775	0.069766	MAP1LC3A
ENSG00000172201	6	19787617	19890915	485	58	334779	1.4773	0.069803	ID4
ENSG00000140107	14	100739674	100846715	279	22	334779	1.4768	0.069863	SLC25A47
ENSG00000121964	2	144645635	145140135	753	51	334779	1.4768	0.069865	GTDC1
ENSG00000213064	1	168145176	168272263	311	30	334779	1.4768	0.069871	SFT2D2
ENSG00000198964	10	52015360	52434923	1170	56	334779	1.4767	0.069879	SGMS1
ENSG00000181961	11	55060627	55161707	474	25	334779	1.4766	0.069894	OR4A16
ENSG00000099260	1	100061499	100210097	480	47	334779	1.4761	0.069955	PALMD
ENSG00000175267	16	22053859	22218287	232	29	334779	1.4758	0.069999	VWA3A
ENSG00000179604	17	71229763	71358314	365	46	334779	1.4758	0.070001	CDC42EP4
ENSG00000100225	22	32820663	32944818	506	56	334779	1.475	0.070102	FBXO7
ENSG00000258659	11	5590994	5715628	704	73	334779	1.4747	0.070143	TRIM34
ENSG00000163803	2	28630012	28916654	1027	98	334779	1.4745	0.070167	PLB1
ENSG00000114331	3	194945465	195213807	816	26	334779	1.4744	0.070182	ACAP2
ENSG00000114423	3	105324305	105638396	900	55	334779	1.4744	0.070185	CBLB
ENSG00000166596	17	9429944	9596776	325	38	334779	1.4744	0.070189	WDR16
ENSG00000140367	15	76085622	76243419	329	25	334779	1.4743	0.070204	UBE2Q2
ENSG00000177511	18	54968044	55088962	329	18	334779	1.4743	0.070207	ST8SIA3
ENSG00000008118	1	209707062	209837283	439	57	334779	1.4739	0.070257	CAMK1G
ENSG00000268791	4	6643782	6744189	371	60	334779	1.4738	0.070269	AC093323.1
ENSG00000197437	1	247785320	247886365	537	24	334779	1.4737	0.070282	OR13G1
ENSG00000108001	10	131583547	131812105	513	86	334779	1.4732	0.070354	EBF3
ENSG00000110851	12	108076643	108205049	445	32	334779	1.4726	0.07043	PRDM4
ENSG00000197629	11	58925983	59030424	285	22	334779	1.472	0.070505	MPEG1
ENSG00000105879	7	107334142	107452112	291	31	334779	1.4717	0.070552	CBLL1
ENSG00000167972	16	2275882	2440747	238	33	334779	1.4712	0.07062	ABCA3
ENSG00000205442	9	24492950	24595944	294	12	334779	1.471	0.070644	IZUMO3
ENSG00000224130	11	58622897	58726071	394	25	334779	1.4708	0.070676	AP001652.1
ENSG00000100197	22	42472501	42576908	350	19	334779	1.4706	0.070699	CYP2D6
ENSG00000125533	20	61587331	61688387	436	44	334779	1.4704	0.070722	BHLHE23
ENSG00000233539	7	46663383	46849449	701	63	334779	1.4702	0.070756	AC011294.3
ENSG00000204001	9	139598838	139702678	444	32	334779	1.4699	0.070792	LCN8
ENSG00000139269	12	57796106	57903063	183	21	334779	1.4699	0.070796	INHBE
ENSG00000163249	2	208526264	208676563	405	32	334779	1.4696	0.070831	CCNYL1
ENSG00000122223	1	160749950	160882692	412	25	334779	1.4693	0.070878	CD244
ENSG00000129696	8	33280904	33421119	514	21	334779	1.4689	0.070935	TTI2
ENSG00000182053	11	49000504	49109579	469	23	334779	1.4686	0.070972	TRIM49B
ENSG00000185958	12	50670013	50840405	301	16	334779	1.4679	0.071063	FAM186A
ENSG00000162946	1	231712561	232227018	1527	132	334779	1.4672	0.071162	DISC1
ENSG00000181894	19	58587619	58716477	497	38	334779	1.4669	0.071198	ZNF329
ENSG00000165389	14	34851995	34981562	503	30	334779	1.4668	0.071214	SPTSSA
ENSG00000211455	12	27346901	27528892	631	43	334779	1.4668	0.071222	STK38L
ENSG00000182793	6	52646453	52760893	314	20	334779	1.4664	0.071273	GSTA5
ENSG00000182667	11	131190373	132256716	3414	305	334779	1.4663	0.071284	NTM
ENSG00000164076	3	49845421	49957655	161	17	334779	1.4662	0.071299	CAMKV
ENSG00000118193	1	200470628	200639862	660	42	334779	1.466	0.071326	KIF14
ENSG00000169964	3	44853361	44957162	195	23	334779	1.4658	0.071349	TMEM42
ENSG00000073605	17	38010848	38126107	384	21	334779	1.4658	0.071351	GSDMB
ENSG00000020922	11	94102895	94277074	543	30	334779	1.4657	0.071361	MRE11A
ENSG00000268714	5	115308088	115444625	713	69	334779	1.4645	0.071536	CTD-2287O16.3
ENSG00000261147	15	90742788	90865440	367	29	334779	1.464	0.071594	RP11-697E2.6
ENSG00000178718	15	75196757	75299805	244	21	334779	1.4635	0.071671	RPP25
ENSG00000157388	3	53478683	53897760	1084	108	334779	1.4632	0.0717	CACNA1D
ENSG00000103044	16	69089467	69202622	224	28	334779	1.4628	0.071757	HAS3
ENSG00000154478	10	125375871	125504123	567	48	334779	1.4625	0.071795	GPR26
ENSG00000184428	8	144336554	144492149	602	30	334779	1.462	0.071875	TOP1MT
ENSG00000146223	6	42797356	42907663	289	25	334779	1.4618	0.071896	RPL7L1
ENSG00000109062	17	72694791	72815492	234	30	334779	1.4618	0.071897	SLC9A3R1
ENSG00000157219	7	154812034	154927459	383	27	334779	1.4614	0.071952	HTR5A
ENSG00000110042	11	58888903	59026060	332	24	334779	1.4613	0.071964	DTX4
ENSG00000112996	5	44759027	44870530	239	10	334779	1.4612	0.071975	MRPS30
ENSG00000141219	17	71178372	71295091	402	21	334779	1.4612	0.071982	C17orf80
ENSG00000179241	11	35915531	36303686	1373	131	334779	1.4611	0.072001	LDLRAD3
ENSG00000135454	12	57967193	58077138	251	16	334779	1.46	0.072149	B4GALNT1
ENSG00000082641	17	46075691	46188849	358	31	334779	1.4597	0.072185	NFE2L1
ENSG00000074319	11	18439883	18598779	583	35	334779	1.4593	0.072236	TSG101
ENSG00000179066	19	35546873	35648141	284	40	334779	1.4586	0.072332	AC020907.1
ENSG00000176293	19	58520607	58647677	454	41	334779	1.4586	0.072333	ZNF135
ENSG00000177463	3	14939091	15145107	513	38	334779	1.458	0.072422	NR2C2
ENSG00000129654	17	74082414	74187380	254	29	334779	1.458	0.072424	FOXJ1
ENSG00000141424	18	33638495	33759348	376	34	334779	1.4575	0.072488	SLC39A6
ENSG00000008441	19	13056422	13259610	354	42	334779	1.4574	0.072508	NFIX
ENSG00000067141	15	73294051	73647547	907	40	334779	1.4574	0.072509	NEO1
ENSG00000229579	4	9286384	9387976	149	11	334779	1.4572	0.072525	USP17L26
ENSG00000234438	15	65319154	65422276	175	25	334779	1.4572	0.07253	KBTBD13
ENSG00000140259	15	44046690	44167000	184	10	334779	1.457	0.072553	MFAP1
ENSG00000206104	21	31965183	32065455	234	13	334779	1.457	0.072556	KRTAP20-3
ENSG00000196355	4	38578029	38716430	437	43	334779	1.4567	0.072596	AC021860.1
ENSG00000183066	22	42344729	42504460	401	25	334779	1.4566	0.072617	WBP2NL
ENSG00000127952	7	75575656	75727322	397	29	334779	1.4562	0.072671	STYXL1
ENSG00000151023	10	25220908	25355089	331	22	334779	1.456	0.072692	ENKUR
ENSG00000161583	17	34695936	34858104	95	16	334779	1.456	0.072703	TBC1D3G
ENSG00000011114	14	93653896	93849438	630	37	334779	1.4559	0.07271	BTBD7
ENSG00000174156	6	52711437	52824483	376	38	334779	1.4557	0.072733	GSTA3
ENSG00000268953	19	31590362	31690757	222	24	334779	1.4556	0.072756	AC020952.1
ENSG00000108511	17	46621639	46732354	324	41	334779	1.4555	0.072763	HOXB6
ENSG00000215182	11	1101580	1272364	573	45	334779	1.4552	0.072807	MUC5AC
ENSG00000255641	12	10514911	10638600	328	18	334779	1.4552	0.072808	NKG2-E
ENSG00000162669	1	91676323	91920426	697	43	334779	1.4551	0.072816	HFM1
ENSG00000198863	17	41082582	41195707	151	11	334779	1.4549	0.072848	RUNDC1
ENSG00000140264	15	44019285	44144787	197	11	334779	1.4545	0.072901	SERF2
ENSG00000178996	5	53763589	53892415	711	41	334779	1.4534	0.073055	SNX18
ENSG00000125798	20	22511643	22616093	218	13	334779	1.4531	0.073091	FOXA2
ENSG00000154153	5	16423147	16667167	907	81	334779	1.453	0.073106	FAM134B
ENSG00000174607	4	115469611	115649380	495	39	334779	1.453	0.073117	UGT8
ENSG00000164045	3	48148636	48279892	206	16	334779	1.4527	0.073149	CDC25A
ENSG00000116176	16	1221651	1325257	458	52	334779	1.4527	0.073153	TPSG1
ENSG00000150768	11	111845538	111985114	165	13	334779	1.4526	0.073166	DLAT
ENSG00000196110	19	9354951	9470514	291	20	334779	1.4521	0.073235	ZNF699
ENSG00000167695	17	585652	696206	403	45	334779	1.4521	0.073242	FAM57A
ENSG00000087116	5	178487852	178822431	1214	142	334779	1.4515	0.07332	ADAMTS2
ENSG00000213186	3	160100233	160253561	328	28	334779	1.4503	0.073485	TRIM59
ENSG00000073067	7	972835	1079276	485	46	334779	1.4499	0.073542	CYP2W1
ENSG00000164880	7	1459913	1595489	461	27	334779	1.4494	0.073611	INTS1
[truncated: 17,297 more rows]
