# Supplementary material for: Genetics of vegetarianism: A genome-wide association study
Source: PLoS One. 2023 Oct 4;18(10):e0291305. doi: 10.1371/journal.pone.0291305 (PMC10550162; doi:10.1371/journal.pone.0291305)
Supplement: S7 Table — (XLSX) [file pone.0291305.s012.xlsx]

## Sheet: Sheet1
S12 Table FUMA-MAGMA Genes Intersect
ensg	symbol	chr	start	end	strand	type	entrezID	HUGO	pLI	ncRVIS	posMapSNPs	posMapMaxCADD	minGwasP	IndSigSNPs	GenomicLocus	MAGMA gene p-value
ENSG00000101782	RIOK3	18	21032787	21066567	1	protein_coding	8780	RIOK3	0.000146775	-0.732724	10	8.731	5.50745e-08	rs72884519;rs1788760	31	1.5341e-06
ENSG00000141452	C18orf8	18	21083473	21111746	1	protein_coding	29919	C18orf8	0.999882	NA	15	11.07	7.38333e-07	rs1788760	31	2.302e-06
ENSG00000141458	NPC1	18	21086148	21166862	-1	protein_coding	4864	NPC1	0.000213375	-0.263911	29	18.56	1.74955e-07	rs1788760	31	2.3219e-06
ENSG00000134490	TMEM241	18	20777108	21017925	-1	protein_coding	85019	TMEM241	7.76288e-05	0.555791	13	14.39	4.99731e-08	rs72884519	31	0.00020248
ENSG00000085871	MGST2	4	140586922	140661899	1	protein_coding	4258	MGST2	0.0551506	-0.0207653	4	16.3	5.82325e-06	rs7685172	6	0.0002959
ENSG00000111142	METAP2	12	95867296	95909615	1	protein_coding	10988	METAP2	0.906383	-0.300651	61	14.92	6.5359e-06	rs113413325	22	0.00034176
ENSG00000136014	USP44	12	95910336	95945266	-1	protein_coding	84101	USP44	1.46115e-09	0.0272846	20	14.92	4.80489e-06	rs113413325	22	0.00036192
ENSG00000081138	CDH7	18	63417488	63548638	1	protein_coding	1005	CDH7	0.763007	-0.48096	1	0.746	4.73931e-05	rs28758704	32	0.00083184
ENSG00000215421	ZNF407	18	72265106	72777627	1	protein_coding	55628	ZNF407	0.999996	1.06089	63	20.3	2.97192e-06	rs2042703	34	0.0014618
ENSG00000115392	FANCL	2	58386378	58468507	-1	protein_coding	55120	FANCL	2.0996e-08	NA	18	21.1	6.08035e-05	rs10189138;rs74480281	2	0.0022515
ENSG00000151718	WWC2	4	184020446	184241930	1	protein_coding	80014	WWC2	2.48113e-05	-1.36988	2	1.819	3.15552e-06	rs72697319	7	0.0025933
ENSG00000028116	VRK2	2	58134786	58387055	1	protein_coding	7444	VRK2	1.21621e-08	-0.188348	64	16.6	1.06516e-06	rs10189138;rs74480281	2	0.0029756
ENSG00000166446	CDYL2	16	80631803	80838226	-1	protein_coding	124359	CDYL2	0.62496	NA	5	3.818	4.6475e-06	rs28440814	30	0.0030799
ENSG00000004846	ABCB5	7	20654830	20816658	1	protein_coding	340273	ABCB5	1.16624e-23	0.685625	80	23.4	5.72459e-06	rs61529054	15	0.0032847
ENSG00000179242	CDH4	20	59827482	60515673	1	protein_coding	1002	CDH4	0.966988	2.64889	25	13.79	4.12882e-06	rs28735334	36	0.0062442
ENSG00000157542	KCNJ6	21	38979678	39288749	-1	protein_coding	3763	KCNJ6	0.812451	-0.293776	3	2.509	4.16416e-06	rs2835984	37	0.0070253
ENSG00000196782	MAML3	4	140637907	141075338	-1	protein_coding	55534	MAML3	0.329895	-0.192465	3	16.3	5.82325e-06	rs7685172	6	0.0083158
ENSG00000232838	PET117	20	18118517	18123813	1	protein_coding	100303755	PET117	NA	-0.342149	1	6.619	1.70363e-06	rs117714272	35	0.0087227
ENSG00000149474	CSRP2BP	20	18118762	18169031	1	protein_coding	57325	CSRP2BP	1.34917e-08	0.0789853	1	6.619	1.70363e-06	rs117714272	35	0.02909
ENSG00000122729	ACO1	9	32384618	32454767	1	protein_coding	48	ACO1	3.56928e-08	-0.258723	1	9.49	4.55272e-06	rs147375882	18	0.032224
ENSG00000013288	MAN2B2	4	6576902	6625089	1	protein_coding	23324	MAN2B2	4.35731e-18	0.270005	16	7.512	3.56985e-06	rs56332079	3	0.035932
ENSG00000085511	MAP3K4	6	161412759	161538417	1	protein_coding	4216	MAP3K4	0.999992	NA	2	1.359	6.92531e-06	rs117890897	13	0.058706
ENSG00000146540	C7orf50	7	1036622	1177896	-1	protein_coding	84310	C7orf50	0.00139621	1.0724	4	10.82	8.2035e-06	rs568486269	14	0.060614
ENSG00000088386	SLC15A1	13	99336055	99404908	-1	protein_coding	6564	SLC15A1	8.68961e-08	1.61304	1	0.009	0.0021566	rs13378122	26	0.061531
ENSG00000073067	CYP2W1	7	1022835	1029276	1	protein_coding	54905	CYP2W1	0.000980916	NA	1	6.421	0.000130078	rs568486269	14	0.073542
ENSG00000175664	TEX26	13	31506840	31549639	1	protein_coding	122046	TEX26	8.72442e-09	-0.413139	1	5.558	6.81772e-06	rs118141394	25	0.1062
ENSG00000237515	SHISA9	16	12995477	13334272	1	protein_coding	729993	SHISA9	NA	NA	6	13.61	5.58082e-06	16:13064183_CAT_C	29	0.12275
ENSG00000240230	COX19	7	938415	1015235	-1	protein_coding	90639	COX19	0.000108651	1.39868	2	1.598	0.000163689	rs568486269	14	0.14753
ENSG00000132341	RAN	12	131356424	131362223	1	protein_coding	5901	RAN	0.955938	-0.458694	2	0.905	5.25332e-06	rs141512857	24	0.17594
ENSG00000105963	ADAP1	7	937540	995043	-1	protein_coding	11033	ADAP1	0.657927	NA	2	1.598	0.000163689	rs568486269	14	0.2407
ENSG00000183117	CSMD1	8	2792875	4852494	-1	protein_coding	64478	CSMD1	NA	NA	37	4.361	9.2774e-06	rs2554672	16	0.2926
ENSG00000111450	STX2	12	131274145	131323811	-1	protein_coding	2054	STX2	0.000386516	0.0122306	3	2.999	4.78087e-06	rs141512857	24	0.32075
ENSG00000151952	TMEM132D	12	129556270	130388211	-1	protein_coding	121256	TMEM132D	0.99901	-0.844799	23	15.03	3.38472e-06	rs61943549	23	0.41843
ENSG00000133019	CHRM3	1	239549865	240078750	1	protein_coding	1131	CHRM3	0.937026	0.902536	5	8.165	7.30808e-06	rs1769181	1	0.81664
