# Supplementary material for: Genetics of vegetarianism: A genome-wide association study
Source: PLoS One. 2023 Oct 4;18(10):e0291305. doi: 10.1371/journal.pone.0291305 (PMC10550162; doi:10.1371/journal.pone.0291305)
Supplement: S8 Table — (XLSX) [file pone.0291305.s013.xlsx]

## Sheet: gwascatalog
S13 Table. FUMA GWAS Catalog Associations
GenomicLocus	IndSigSNP	chr	bp	snp	DateAddedToCatalog	PMID	FirstAuth	Date	Journal	Link	Study	Trait	InitialN	ReplicationN	Region	ReportedGene	MappedGene	UpGene	DownGene	SNP_Gene_ID	UpGeneDist	DownGeneDist	Strongest	SNPs	marged	SNP_ID_cur	Context	intergenic	RiskAF	P	Pmlog	Ptext	OrBeta	95CI	Platform	CNV
2	rs74480281	2	58102107	rs59159185	2019-12-23	31740837	Lam M	2019-11-18	Nat Genet	www.ncbi.nlm.nih.gov/pubmed/31740837	Comparative genetic architectures of schizophrenia in East Asian and European populations.	Schizophrenia	22,778 East Asian ancestry cases, 35,362 East Asian ancestry controls, 33,640 European ancestry cases, 43,456 European ancestry controls	NA	2p16.1	NR	NA - VRK2		ENSG00000028116		NA	32657	rs59159185-?	rs59159185	0	59159185	regulatory_region_variant	1	NR	1e-08	8		1.10916	[1.07-1.14]	Affymetrix, Illumina [12447948] (imputed)	N
2	rs74480281	2	58138192	rs75575209	2016-07-23	26198764	Goes FS	2015-07-21	Am J Med Genet B Neuropsychiatr Genet	www.ncbi.nlm.nih.gov/pubmed/26198764	Genome-wide association study of schizophrenia in Ashkenazi Jews.	Schizophrenia	592 Ashkenazi Jewish ancestry cases, 505 Ashkenazi Jewish ancestry controls, 36,989 cases, 113,075 controls	NA	2p16.1	NR	VRK2			ENSG00000028116	NA	NA	rs75575209-T	rs75575209	0	75575209	intron_variant	0	NR	1e-08	8		1.11111	[NR]	Illumina [7158791] (imputed)	N
2	rs74480281	2	58138192	rs75575209	2017-11-10	28991256	Li Z	2017-10-09	Nat Genet	www.ncbi.nlm.nih.gov/pubmed/28991256	Genome-wide association analysis identifies 30 new susceptibility loci for schizophrenia.	Schizophrenia	7,699 Chinese ancestry cases, 35,476 European ancestry cases, 18,327 Chinese ancestry controls, 46,839 European ancestry controls	4,384 Chinese ancestry cases, 5,770 Chinese ancestry controls	2p16.1	VRK2	VRK2			ENSG00000028116	NA	NA	rs75575209-T	rs75575209	0	75575209	intron_variant	0	NR	1e-08	8		1.10865	[1.07-1.14]	Affymetrix, Illumina [up to 5107227] (imputed)	N
2	rs74480281	2	58138192	rs75575209	2019-02-21	30285260	Ikeda M	2018-10-03	Schizophr Bull	www.ncbi.nlm.nih.gov/pubmed/30285260	Genome-Wide Association Study Detected Novel Susceptibility Genes for Schizophrenia and Shared Trans-Populations/Diseases Genetic Effect.	Schizophrenia	14,023 East Asian ancestry cases, 33,640 European ancestry cases, 31,505 East Asian ancestry controls, 43,456 European ancestry controls	NA	2p16.1	VRK2	VRK2			ENSG00000028116	NA	NA	rs75575209-T	rs75575209	0	75575209	intron_variant	0	NR	8e-09	8.09691		1.10988	[1.07-1.15]	Illumina [6627481] (imputed)	N
2	rs74480281	2	58138192	rs75575209	2019-02-21	30285260	Ikeda M	2018-10-03	Schizophr Bull	www.ncbi.nlm.nih.gov/pubmed/30285260	Genome-Wide Association Study Detected Novel Susceptibility Genes for Schizophrenia and Shared Trans-Populations/Diseases Genetic Effect.	Schizophrenia	14,023 East Asian ancestry cases, 33,640 European ancestry cases, 31,505 East Asian ancestry controls, 43,456 European ancestry controls	NA	2p16.1	VRK2	VRK2			ENSG00000028116	NA	NA	rs75575209-T	rs75575209	0	75575209	intron_variant	0	NR	9e-09	8.04576	(EA)	1.11807	[1.08-1.16]	Illumina [6627481] (imputed)	N
2	rs74480281	2	58192905	rs17049270	2019-06-25	30804565	Jansen PR	2019-02-25	Nat Genet	www.ncbi.nlm.nih.gov/pubmed/30804565	Genome-wide analysis of insomnia in 1,331,010 individuals identifies new risk loci and functional pathways.	Morningness	434,835 European ancestry individuals	NA	2p16.1		VRK2			ENSG00000028116	NA	NA	rs17049270-T	rs17049270	0	17049270	intron_variant	0	0.09593	2e-08	7.69897		0.02	[0.012-0.028] unit decrease	Affymetrix, Illumina [11597492] (imputed)	N
2	rs74480281	2	58217344	rs77622099	2018-02-01	29255261	Luciano M	2017-12-18	Nat Genet	www.ncbi.nlm.nih.gov/pubmed/29255261	Association analysis in over 329,000 individuals identifies 116 independent variants influencing neuroticism.	Neuroticism	329,821 European ancestry individuals	122,867 European ancestry individuals	2p16.1	intergenic	VRK2			ENSG00000028116	NA	NA	rs77622099-A	rs77622099	0	77622099	intron_variant	0	0.090851	3e-09	8.52288		5.958	unit increase	Illumina [18485882] (imputed)	N
2	rs74480281	2	58217344	rs77622099	2022-09-27	35396580	Trubetskoy V	2022-04-08	Nature	www.ncbi.nlm.nih.gov/pubmed/35396580	Mapping genomic loci implicates genes and synaptic biology in schizophrenia.	Schizophrenia	53,386 European ancestry cases, 77,258 European ancestry controls, 14,004 East Asian ancestry cases, 16,757 East Asian ancestry controls, 6,152 African American cases, 3,918 African American controls, 1,234 Latino cases, 3,090 Latino controls	1,979 European ancestry cases, 142,626 European ancestry controls	2p16.1		VRK2			ENSG00000028116	NA	NA	rs77622099-G	rs77622099	0	77622099	intron_variant	0	0.928	3e-10	9.52288		0.91668	[0.89-0.94]	Affymetrix [7585078] (imputed)	N
2	rs74480281	2	58242037	rs60152647	2018-10-31	29942085	Nagel M	2018-06-25	Nat Genet	www.ncbi.nlm.nih.gov/pubmed/29942085	Meta-analysis of genome-wide association studies for neuroticism in 449,484 individuals identifies novel genetic loci and pathways.	Neuroticism	449,484 European ancestry individuals	NA	2p16.1	NR	VRK2			ENSG00000028116	NA	NA	rs60152647-T	rs60152647	0	60152647	intron_variant	0	NR	1e-08	8		5.712	z score increase	Affymetrix [10847151] (imputed)	N
2	rs74480281	2	58346019	rs111258777	2022-07-01	35361970	Okbay A	2022-03-31	Nat Genet	www.ncbi.nlm.nih.gov/pubmed/35361970	Polygenic prediction of educational attainment within and between families from genome-wide association analyses in 3 million individuals.	Educational attainment	3,037,499 European ancestry individuals	NA	2p16.1		VRK2			ENSG00000028116	NA	NA	rs111258777-T	rs111258777	0	111258777	intron_variant	0	0.8973	3e-14	13.5229		0.0131028	[0.0097-0.0165] unit decrease	Illumina [10675380] (imputed)	N
2	rs74480281	2	58485694	rs78547376	2018-02-01	29255261	Luciano M	2017-12-18	Nat Genet	www.ncbi.nlm.nih.gov/pubmed/29255261	Association analysis in over 329,000 individuals identifies 116 independent variants influencing neuroticism.	Neuroticism	329,821 European ancestry individuals	122,867 European ancestry individuals	2p16.1	intergenic	EIF3FP3 - LINC01795	ENSG00000233426	ENSG00000225226		6034	16973	rs78547376-T	rs78547376	0	78547376	intergenic_variant	1	0.903567	4e-09	8.39794		5.869	unit decrease	Illumina [18485882] (imputed)	N
2	rs74480281	2	58581047	rs17049478	2019-03-18	30643256	Baselmans BML	2019-01-14	Nat Genet	www.ncbi.nlm.nih.gov/pubmed/30643256	Multivariate genome-wide analyses of the well-being spectrum.	Depressive symptoms	1,067,913 European ancestry individuals	228,033 European ancestry individuals	2p16.1	NR	LINC01795 - LINC01122	ENSG00000225226	ENSG00000233723		57095	73887	rs17049478-A	rs17049478	0	17049478	intergenic_variant	1	0.0729678	2e-08	7.69897		0.0101384	[0.0066-0.0137] unit increase	NR [NR]	N
2	rs74480281	2	58581047	rs17049478	2019-03-18	30643256	Baselmans BML	2019-01-14	Nat Genet	www.ncbi.nlm.nih.gov/pubmed/30643256	Multivariate genome-wide analyses of the well-being spectrum.	Well-being spectrum (multivariate analysis)	2,083,151 European ancestry individuals	287,239 European ancestry individuals	2p16.1	NR	LINC01795 - LINC01122	ENSG00000225226	ENSG00000233723		57095	73887	rs17049478-A	rs17049478	0	17049478	intergenic_variant	1	0.0729678	1e-08	8		0.0100827	[0.0066-0.0135] unit increase	NR [NR]	N
2	rs74480281	2	58581047	rs17049478	2019-03-18	30643256	Baselmans BML	2019-01-14	Nat Genet	www.ncbi.nlm.nih.gov/pubmed/30643256	Multivariate genome-wide analyses of the well-being spectrum.	Positive affect	410,603 European ancestry individuals	NA	2p16.1	NR	LINC01795 - LINC01122	ENSG00000225226	ENSG00000233723		57095	73887	rs17049478-A	rs17049478	0	17049478	intergenic_variant	1	0.0729678	2e-08	7.69897		0.0122204	[0.0079-0.0165] unit increase	NR [NR]	N
2	rs74480281	2	58581047	rs17049478	2019-03-18	30643256	Baselmans BML	2019-01-14	Nat Genet	www.ncbi.nlm.nih.gov/pubmed/30643256	Multivariate genome-wide analyses of the well-being spectrum.	Neuroticism	523,783 European ancestry individuals	59,206 European ancestry individuals	2p16.1	NR	LINC01795 - LINC01122	ENSG00000225226	ENSG00000233723		57095	73887	rs17049478-A	rs17049478	0	17049478	intergenic_variant	1	0.0729678	2e-08	7.69897		0.0159493	[0.01-0.021] unit increase	NR [NR]	N
5	rs13143545	4	127076188	rs10013769	2022-07-12	35739095	Pujol-Gualdo N	2022-06-23	Nat Commun	www.ncbi.nlm.nih.gov/pubmed/35739095	Advancing our understanding of genetic risk factors and potential personalized strategies for pelvic organ prolapse.	Pelvic organ prolapse	28,086 European ancestry cases, 546,291 European ancestry controls	NA	4q28.1		H3P15 - RBM48P1	ENSG00000251005	ENSG00000223620		48110	408476	rs10013769-G	rs10013769	0	10013769	intergenic_variant	1	0.65	1e-10	10		1.07	[1.05-1.09]	Affymetrix, Illumina [15065244] (imputed)	N
6	rs7685172	4	140621478	rs6536382	2022-07-01	35361970	Okbay A	2022-03-31	Nat Genet	www.ncbi.nlm.nih.gov/pubmed/35361970	Polygenic prediction of educational attainment within and between families from genome-wide association analyses in 3 million individuals.	Educational attainment	3,037,499 European ancestry individuals	NA	4q31.1		MGST2			ENSG00000085871	NA	NA	rs6536382-T	rs6536382	0	6536382	intron_variant	0	0.4989	1e-06	6		0.00513551	[0.0031-0.0072] unit decrease	Illumina [10675380] (imputed)	N
15	rs61529054	7	20645325	rs191916038	2020-02-07	31761296	Hernandez Cordero AI	2019-11-21	Am J Hum Genet	www.ncbi.nlm.nih.gov/pubmed/31761296	Genome-wide Associations Reveal Human-Mouse Genetic Convergence and Modifiers of Myogenesis, CPNE1 and STC2.	Appendicular lean mass	181,862 European ancestry elderly individuals	NA	7p21.1	NR	EEF1A1P27 - ABCB5	ENSG00000179460	ENSG00000004846		22496	9965	rs191916038-A	rs191916038	0	191916038	intergenic_variant	1	0.146289	2e-08	7.69897		0.0539892	[0.035-0.073] unit increase	Affymetrix [17914406] (imputed)	N
15	rs61529054	7	20668884	rs76522145	2021-08-24	34021172	Christakoudi S	2021-05-21	Sci Rep	www.ncbi.nlm.nih.gov/pubmed/34021172	GWAS of allometric body-shape indices in UK Biobank identifies loci suggesting associations with morphogenesis, organogenesis, adrenal cell renewal and cancer.	Waist circumference adjusted for body mass index	186,825 British ancestry men	NA	7p21.1	ABCB5	ABCB5			ENSG00000004846	NA	NA	rs76522145-G	rs76522145	0	76522145	intron_variant	0	NR	4e-08	7.39794		0.0237121	[0.015-0.032] unit decrease	Affymetrix [321114] (imputed)	N
15	rs61529054	7	20697994	rs76913103	2020-04-17	31669095	Zhu Z	2019-10-24	J Allergy Clin Immunol	www.ncbi.nlm.nih.gov/pubmed/31669095	Shared Genetic and Experimental Links between Obesity-Related Traits and Asthma Subtypes in UK Biobank.	Waist circumference adjusted for body mass index	457,690 European ancestry individuals	NA	7p21.1	NR	ABCB5			ENSG00000004846	NA	NA	rs76913103-?	rs76913103	0	76913103	intron_variant	0	NR	7e-11	10.1549		NA		Affymetrix [~ 8270000] (imputed)	N
15	rs61529054	7	20716209	rs10236314	2019-05-21	30595370	Kichaev G	2018-12-27	Am J Hum Genet	www.ncbi.nlm.nih.gov/pubmed/30595370	Leveraging Polygenic Functional Enrichment to Improve GWAS Power.	Height	approximately 458,000 European ancestry individuals	NA	7p21.1		ABCB5			ENSG00000004846	NA	NA	rs10236314-?	rs10236314	0	10236314	intron_variant	0	NR	3e-13	12.5229		NA		NR [~ 8900000] (imputed)	N
19	rs4933374	10	87318888	rs1912286	2020-07-08	32066663	Niarchou M	2020-02-03	Transl Psychiatry	www.ncbi.nlm.nih.gov/pubmed/32066663	Genome-wide association study of dietary intake in the UK biobank study and its associations with schizophrenia and other traits.	Meat-related diet	154,123 European ancestry men, 181,453 European ancestry women	NA	10q23.1	intergenic	RNU6-325P - GRID1-AS1	ENSG00000223064	ENSG00000234942		21648	18600	rs1912286-?	rs1912286	0	1912286	intergenic_variant	1	NR	7e-10	9.1549		0.0158809	[0.011-0.021] unit decrease	Affymetrix [25921788] (imputed)	N
23	rs61943549	12	130091658	rs61943547	2022-02-15	35078996	Gudjonsson A	2022-01-25	Nat Commun	www.ncbi.nlm.nih.gov/pubmed/35078996	A genome-wide association study of serum proteins reveals shared loci with common diseases.	Serum levels of protein TMEM132D	5,359 Icelandic ancestry individuals	NA	12q24.33		TMEM132D			ENSG00000151952	NA	NA	rs61943547-A	rs61943547	0	61943547	intron_variant	0	0.0663	9e-34	33.0458		0.446561	[0.37-0.52] unit increase	Illumina [7506463] (imputed)	N
23	rs61943549	12	130092229	rs61943549	2018-11-16	30072576	Emilsson V	2018-08-02	Science	www.ncbi.nlm.nih.gov/pubmed/30072576	Co-regulatory networks of human serum proteins link genetics to disease.	Blood protein levels	3,200 European ancestry individuals	NA	12q24.33	TMEM132D	TMEM132D			ENSG00000151952	NA	NA	rs61943549-T	rs61943549	0	61943549	intron_variant	0	0.948438	1e-18	18	(TMEM132D, 13416_8_3)	0.486327	[0.38-0.59] unit decrease	Illumina [> 1000000] (imputed)	N
31	rs1788760	18	21074922	rs303753	2020-07-08	32066663	Niarchou M	2020-02-03	Transl Psychiatry	www.ncbi.nlm.nih.gov/pubmed/32066663	Genome-wide association study of dietary intake in the UK biobank study and its associations with schizophrenia and other traits.	Poultry consumption	335,576 European ancestry individuals	NA	18q11.2	TMEM241, RIOK3, C18orf8, NPC1	RIOK3 - RMC1	ENSG00000101782	ENSG00000141452		8355	8512	rs303753-?	rs303753	0	303753	intergenic_variant	1	NR	1e-09	9		0.0158927	[0.011-0.021] unit decrease	Affymetrix [25921788] (imputed)	N
31	rs1788760	18	21074922	rs303753	2019-03-18	30643258	Karlsson Linner R	2019-01-14	Nat Genet	www.ncbi.nlm.nih.gov/pubmed/30643258	Genome-wide association analyses of risk tolerance and risky behaviors in over 1 million individuals identify hundreds of loci and shared genetic influences.	Alcohol consumption (drinks per week)	414,343 European ancestry individuals	NA	18q11.2	C18orf8	RIOK3 - RMC1	ENSG00000101782	ENSG00000141452		8355	8512	rs303753-A	rs303753	0	303753	intergenic_variant	1	0.3461	4e-08	7.39794		0.0129246	[0.0083-0.0175] unit decrease	Affymetrix [11514936] (imputed)	N
31	rs1788760	18	21074922	rs303753	2020-06-17	32317632	van de Vegte YJ	2020-04-21	Nat Commun	www.ncbi.nlm.nih.gov/pubmed/32317632	Genome-wide association studies and Mendelian randomization analyses for leisure sedentary behaviours.	Leisure sedentary behaviour (television watching)	408,815 European ancestry individuals	NA	18q11.2	NR	RIOK3 - RMC1	ENSG00000101782	ENSG00000141452		8355	8512	rs303753-?	rs303753	0	303753	intergenic_variant	1		3e-10	9.52288		0.0144597	[0.01-0.0189] unit decrease	Affymetrix [19400418] (imputed)	N
31	rs1788760	18	21074922	rs303753	2020-09-21	32888493	Chen MH	2020-09-01	Cell	www.ncbi.nlm.nih.gov/pubmed/32888493	Trans-ethnic and Ancestry-Specific Blood-Cell Genetics in 746,667 Individuals from 5 Global Populations.	Neutrophil count	519,288 European ancestry individuals	NA	18q11.2	NR	RIOK3 - RMC1	ENSG00000101782	ENSG00000141452		8355	8512	rs303753-A	rs303753	0	303753	intergenic_variant	1	0.345097	1e-28	28		0.022761	[0.019-0.027] SD unit decrease	Affymetrix, Illumina [50250472] (imputed)	N
31	rs1788760	18	21074922	rs303753	2020-09-18	32888494	Vuckovic D	2020-09-01	Cell	www.ncbi.nlm.nih.gov/pubmed/32888494	The Polygenic and Monogenic Basis of Blood Traits and Diseases.	Neutrophil count	408,112 British individuals	NA	18q11.2		RIOK3 - RMC1	ENSG00000101782	ENSG00000141452		8355	8512	rs303753-A	rs303753	0	303753	intergenic_variant	1	0.346194	9e-23	22.0458		0.0230717	[0.018-0.028] unit decrease	Affymetrix [93095623] (imputed)	N
31	rs1788760	18	21074922	rs303753	2020-09-21	32888493	Chen MH	2020-09-01	Cell	www.ncbi.nlm.nih.gov/pubmed/32888493	Trans-ethnic and Ancestry-Specific Blood-Cell Genetics in 746,667 Individuals from 5 Global Populations.	White blood cell count	746,667 African American or Afro-Caribbean, African ancestry, European ancestry, East Asian ancestry, Hispanic or Latin American and South Asian ancestry individuals	NA	18q11.2	NR	RIOK3 - RMC1	ENSG00000101782	ENSG00000141452		8355	8512	rs303753-A	rs303753	0	303753	intergenic_variant	1	0.284667	3e-21	20.5229		NA		Affymetrix, Illumina [24649327] (imputed)	N
31	rs1788760	18	21074922	rs303753	2020-09-21	32888493	Chen MH	2020-09-01	Cell	www.ncbi.nlm.nih.gov/pubmed/32888493	Trans-ethnic and Ancestry-Specific Blood-Cell Genetics in 746,667 Individuals from 5 Global Populations.	Neutrophil count	627,215 African American or Afro-Caribbean, African ancestry, European ancestry, East Asian ancestry, Hispanic or Latin American and South Asian ancestry individuals	NA	18q11.2	NR	RIOK3 - RMC1	ENSG00000101782	ENSG00000141452		8355	8512	rs303753-A	rs303753	0	303753	intergenic_variant	1	0.304516	1e-25	25		NA		Affymetrix, Illumina [23114412] (imputed)	N
31	rs1788760	18	21074922	rs303753	2020-09-21	32888493	Chen MH	2020-09-01	Cell	www.ncbi.nlm.nih.gov/pubmed/32888493	Trans-ethnic and Ancestry-Specific Blood-Cell Genetics in 746,667 Individuals from 5 Global Populations.	White blood cell count	562,243 European ancestry individuals	NA	18q11.2	NR	RIOK3 - RMC1	ENSG00000101782	ENSG00000141452		8355	8512	rs303753-A	rs303753	0	303753	intergenic_variant	1	0.34473	2e-23	22.699		0.019587	[0.016-0.023] SD unit decrease	Affymetrix, Illumina [50601830] (imputed)	N
31	rs1788760	18	21074922	rs303753	2020-09-18	32888494	Vuckovic D	2020-09-01	Cell	www.ncbi.nlm.nih.gov/pubmed/32888494	The Polygenic and Monogenic Basis of Blood Traits and Diseases.	White blood cell count	408,112 British individuals	NA	18q11.2	NR	RIOK3 - RMC1	ENSG00000101782	ENSG00000141452		8355	8512	rs303753-A	rs303753	0	303753	intergenic_variant	1	0.346205	7e-19	18.1549		0.0208327	[0.016-0.025] unit decrease	Affymetrix [93095623] (imputed)	N
31	rs1788760	18	21074922	rs303753	2022-08-04	35585065	May-Wilson S	2022-05-18	Nat Commun	www.ncbi.nlm.nih.gov/pubmed/35585065	Large-scale GWAS of food liking reveals genetic determinants and genetic correlations with distinct neurophysiological traits.	F-strong vegetable liking (derived food-liking factor)	147,344 European ancestry individuals	NA	18q11.2		RIOK3 - RMC1	ENSG00000101782	ENSG00000141452		8355	8512	rs303753-A	rs303753	0	303753	intergenic_variant	1	0.3435	1e-08	8		0.05806	[0.038-0.078] unit decrease	Affymetrix [9601173] (imputed)	N
31	rs1788760	18	21074922	rs303753	2022-08-30	32193382	Cole JB	2020-03-19	Nat Commun	www.ncbi.nlm.nih.gov/pubmed/32193382	Comprehensive genomic analysis of dietary habits in UK Biobank identifies hundreds of genetic associations.	Principal component-derived dietary pattern 7	449,210 European ancestry individuals	NA	18q11.2		RIOK3 - RMC1	ENSG00000101782	ENSG00000141452		8355	8512	rs303753-G	rs303753	0	303753	intergenic_variant	1	0.653544	1e-18	18		0.0276422	[0.022-0.034] unit decrease	NR [NR] (imputed)	N
31	rs1788760	18	21078579	rs8083301	2022-08-04	35585065	May-Wilson S	2022-05-18	Nat Commun	www.ncbi.nlm.nih.gov/pubmed/35585065	Large-scale GWAS of food liking reveals genetic determinants and genetic correlations with distinct neurophysiological traits.	F-meat liking (derived food-liking factor)	158,509 European ancestry individuals	NA	18q11.2		RIOK3 - RMC1	ENSG00000101782	ENSG00000141452		12012	4855	rs8083301-T	rs8083301	0	8083301	upstream_gene_variant	1	0.6491	6e-10	9.22185		0.07759	[0.053-0.102] unit decrease	Affymetrix [9578209] (imputed)	N
31	rs1788760	18	21078579	rs8083301	2022-08-04	35585065	May-Wilson S	2022-05-18	Nat Commun	www.ncbi.nlm.nih.gov/pubmed/35585065	Large-scale GWAS of food liking reveals genetic determinants and genetic correlations with distinct neurophysiological traits.	Roast chicken liking	158,556 European ancestry individuals	NA	18q11.2		RIOK3 - RMC1	ENSG00000101782	ENSG00000141452		12012	4855	rs8083301-T	rs8083301	0	8083301	upstream_gene_variant	1	0.6491	2e-13	12.699		0.05459	[0.04-0.069] unit decrease	Affymetrix [11353280] (imputed)	N
31	rs1788760	18	21082317	rs303762	2022-08-04	35585065	May-Wilson S	2022-05-18	Nat Commun	www.ncbi.nlm.nih.gov/pubmed/35585065	Large-scale GWAS of food liking reveals genetic determinants and genetic correlations with distinct neurophysiological traits.	Chicken liking	158,559 European ancestry individuals	NA	18q11.2		RIOK3 - RMC1	ENSG00000101782	ENSG00000141452		15750	1117	rs303762-C	rs303762	0	303762	upstream_gene_variant	1	0.3426	1e-14	14		0.028993	[0.022-0.036] unit increase	Affymetrix [11353280] (imputed)	N
31	rs1788760	18	21083738	rs303760	2018-07-09	29691431	Tikkanen E	2018-04-24	Sci Rep	www.ncbi.nlm.nih.gov/pubmed/29691431	Biological Insights Into Muscular Strength: Genetic Findings in the UK Biobank.	Hand grip strength	334,825 British ancestry individuals	NA	18q11.2	C18orf8	RMC1			ENSG00000141452	NA	NA	rs303760-T	rs303760	0	303760	intron_variant	0	0.346	2e-08	7.69897		0.002	[0.0014-0.0026] unit decrease	Affymetrix [15275733] (imputed)	N
31	rs1788760	18	21083738	rs303760	2020-09-14	32541925	Vujkovic M	2020-06-15	Nat Genet	www.ncbi.nlm.nih.gov/pubmed/32541925	Discovery of 318 new risk loci for type 2 diabetes and related vascular outcomes among 1.4 million participants in a multi-ancestry meta-analysis.	Type 2 diabetes	148,726 European ancestry cases, 965,732 European ancestry controls	NA	18q11.2	NR	RMC1			ENSG00000141452	NA	NA	rs303760-C	rs303760	0	303760	intron_variant	0	0.6522	1e-12	12		0.0342	[0.025-0.044] unit decrease	Affymetrix, Illumina [1198787] (imputed)	N
31	rs1788760	18	21083738	rs303760	2020-09-14	32541925	Vujkovic M	2020-06-15	Nat Genet	www.ncbi.nlm.nih.gov/pubmed/32541925	Discovery of 318 new risk loci for type 2 diabetes and related vascular outcomes among 1.4 million participants in a multi-ancestry meta-analysis.	Type 2 diabetes	148,726 European ancestry cases, 24,646 African American cases, 8,616 Hispanic cases, 46,511 Asian ancestry cases, 965,732 European ancestry controls, 31,446 African American controls, 11,829 Hispanic controls, 169,776 Asian ancestry controls	NA	18q11.2	NR	RMC1			ENSG00000141452	NA	NA	rs303760-C	rs303760	0	303760	intron_variant	0	0.6887	2e-14	13.699		0.0334	[0.025-0.042] unit decrease	Affymetrix, Illumina [at least 945603] (imputed)	N
31	rs1788760	18	21083738	rs303760	2022-04-05	34855049	Pasman JA	2021-12-02	Behav Genet	www.ncbi.nlm.nih.gov/pubmed/34855049	Genetic Risk for Smoking: Disentangling Interplay Between Genes and Socioeconomic Status.	Lifetime smoking (without educational attainment)	272,943 European or unknown ancestry cases, 226,795 European or unknown ancestry controls	NA	18q11.2		RMC1			ENSG00000141452	NA	NA	rs303760-?	rs303760	0	303760	intron_variant	0	NR	2e-08	7.69897		NA		NR [1300000]	N
31	rs1788760	18	21087531	rs891389	2020-09-18	32888494	Vuckovic D	2020-09-01	Cell	www.ncbi.nlm.nih.gov/pubmed/32888494	The Polygenic and Monogenic Basis of Blood Traits and Diseases.	Monocyte percentage of white cells	408,112 British individuals	NA	18q11.2	NPC1, C18orf8	RMC1, NPC1			ENSG00000141452, ENSG00000141458	NA	NA	rs891389-T	rs891389	0	891389	intron_variant	0	0.345456	1e-11	11		0.0159311	[0.011-0.021] unit increase	Affymetrix [93095623] (imputed)	N
31	rs1788760	18	21101944	rs1788820	2017-10-27	28892062	Akiyama M	2017-09-11	Nat Genet	www.ncbi.nlm.nih.gov/pubmed/28892062	Genome-wide association study identifies 112 new loci for body mass index in the Japanese population.	Body mass index	up to 72,390 Japanese ancestry women, up to 85,894 Japanese ancestry men	up to 10,048 Japanese ancestry women, up to 5,098 Japanese ancestry men, up to 181,999 European ancestry women, up to 140,155 European ancestry controls	18q11.2	C18orf8	RMC1, NPC1			ENSG00000141452, ENSG00000141458	NA	NA	rs1788820-G	rs1788820	0	1788820	intron_variant	0	0.66	1e-09	9		0.02	[0.014-0.026] unit decrease	Illumina [6108953] (imputed)	N
31	rs1788760	18	21101944	rs1788820	2019-08-29	31046077	Zhong VW	2019-05-02	Hum Mol Genet	www.ncbi.nlm.nih.gov/pubmed/31046077	A genome-wide association study of bitter and sweet beverage consumption.	Bitter alcoholic beverage consumption	336,448 European ancestry individuals	39,924 European ancestry individuals	18q11.2	C18orf8	RMC1, NPC1			ENSG00000141452, ENSG00000141458	NA	NA	rs1788820-G	rs1788820	0	1788820	intron_variant	0	0.6548	2e-10	9.69897		0.0067	[0.0045-0.0089] unit increase	Affymetrix [~ 7740000] (imputed)	N
31	rs1788760	18	21101944	rs1788820	2018-09-28	30108127	Hoffmann TJ	2018-08-14	Genetics	www.ncbi.nlm.nih.gov/pubmed/30108127	A Large Multi-ethnic Genome-Wide Association Study of Adult Body Mass Index Identifies Novel Loci.	Body mass index	315,347 European ancestry individuals, 8,322 Hispanic/Latino individuals, 7,290 East Asian ancestry individuals, 3,069 African American individuals, 459 South Asian ancestry individuals	431,743 European ancestry individuals, 9,275 South Asian ancestry individuals, 8,261 African British individuals, 1,822 East Asian ancestry individuals, 7,620 individuals	18q11.2	NR	RMC1, NPC1			ENSG00000141452, ENSG00000141458	NA	NA	rs1788820-A	rs1788820	0	1788820	intron_variant	0	NR	4e-12	11.3979		0.02	[NR] unit increase	Affymetrix [at least 28613428] (imputed)	N
31	rs1788760	18	21124945	rs1788799	2019-07-12	29273807	Turcot V	2017-12-22	Nat Genet	www.ncbi.nlm.nih.gov/pubmed/29273807	Protein-altering variants associated with body mass index implicate pathways that control energy intake and expenditure in obesity.	Body mass index	up to 449,889 European ancestry individuals, up to 29,398 South Asian ancestry individuals, up to 27,610 African American individuals, up to 8,839 East Asian individuals, up to 10,772 Hispanic ancestry individuals	up to 196,766 European ancestry individuals	18q11.2	NPC1	NPC1			ENSG00000141458	NA	NA	rs1788799-C	rs1788799	0	1788799	missense_variant	0	0.3345	1e-17	17		0.0161	[0.012-0.02] unit increase	Illumina [246328]	N
31	rs1788760	18	21138865	rs2472610	2019-02-08	30595370	Kichaev G	2018-12-27	Am J Hum Genet	www.ncbi.nlm.nih.gov/pubmed/30595370	Leveraging Polygenic Functional Enrichment to Improve GWAS Power.	Cardiovascular disease	approximately 459,000 European ancestry individuals	NA	18q11.2		NPC1			ENSG00000141458	NA	NA	rs2472610-?	rs2472610	0	2472610	intron_variant	0	NR	2e-10	9.69897		NA		NR [~ 8900000] (imputed)	N
31	rs1788760	18	21159630	rs1788784	2019-09-02	31263887	Adams MJ	2019-07-01	Int J Epidemiol	www.ncbi.nlm.nih.gov/pubmed/31263887	Factors associated with sharing e-mail information and mental health survey participation in large population cohorts.	Mental health study participation (provided email address)	224,321 British ancestry cases, 147,096 British ancestry controls	NA	18q11.2	NPC1	NPC1			ENSG00000141458	NA	NA	rs1788784-G	rs1788784	0	1788784	intron_variant	0	0.66	1e-10	10		0.0073076	[0.0051-0.0095] unit increase	NR [16367095] (imputed)	N
31	rs1788760	18	21159630	rs1788784	2019-04-15	30696823	Jones SE	2019-01-29	Nat Commun	www.ncbi.nlm.nih.gov/pubmed/30696823	Genome-wide association analyses of chronotype in 697,828 individuals provides insights into circadian rhythms.	Chronotype	449,734 European ancestry individuals	248,098 European ancestry individuals	18q11.2	NPC1	NPC1			ENSG00000141458	NA	NA	rs1788784-G	rs1788784	0	1788784	intron_variant	0	0.6558	4e-10	9.39794		1.02768		Affymetrix [11880941] (imputed)	N
31	rs1788760	18	21159630	rs1788784	2022-11-17	36324656	Baselmans B	2021-10-06	Biol Psychiatry Glob Open Sci	www.ncbi.nlm.nih.gov/pubmed/36324656	The Genetic and Neural Substrates of Externalizing Behavior.	Risk-taking behavior (multivariate analysis)	1,506,537 European ancestry individuals	NA	18q11.2		NPC1			ENSG00000141458	NA	NA	rs1788784-?	rs1788784	0	1788784	intron_variant	0	NR	3e-10	9.52288		NA		NR [NR]	N
31	rs1788760	18	21165163	rs1623003	2018-01-29	29212778	van der Harst P	2017-12-06	Circ Res	www.ncbi.nlm.nih.gov/pubmed/29212778	Identification of 64 Novel Genetic Loci Provides an Expanded View on the Genetic Architecture of Coronary Artery Disease.	Coronary artery disease	34,541 cases, 261,984 controls	88,192 cases, 162,544 controls	18q11.2	NPC1	NPC1			ENSG00000141458	NA	NA	rs1623003-T	rs1623003	0	1623003	intron_variant	0	0.667	6e-07	6.22185		0.034	[0.02-0.048] unit decrease	Affymetrix [7947838] (imputed)	N
31	rs1788760	18	21165163	rs1623003	2018-10-19	30038396	Lee JJ	2018-07-23	Nat Genet	www.ncbi.nlm.nih.gov/pubmed/30038396	Gene discovery and polygenic prediction from a genome-wide association study of educational attainment in 1.1 million individuals.	Educational attainment (years of education)	up to 1,131,881 European ancestry individuals	NA	18q11.2		NPC1			ENSG00000141458	NA	NA	rs1623003-T	rs1623003	0	1623003	intron_variant	0	0.6594	4e-12	11.3979	(conditional-joint)	0.0103	[0.0074-0.0132] unit increase	Affymetrix, Illumina [10000000] (imputed)	N
31	rs1788760	18	21165163	rs1623003	2022-08-19	35915156	Tcheandjieu C	2022-08-01	Nat Med	www.ncbi.nlm.nih.gov/pubmed/35915156	Large-scale genome-wide association study of coronary artery disease in genetically diverse populations.	Coronary artery disease	190,493 European ancestry cases, 582,775 European ancestry controls	NA	18q11.2		NPC1			ENSG00000141458	NA	NA	rs1623003-T	rs1623003	0	1623003	intron_variant	0	NR	2e-08	7.69897		0.97		Affymetrix [NR] (imputed)	N
32	rs28758704	18	63282992	rs1373349	2021-01-26	32376654	Richardson TG	2020-05-06	BMJ	www.ncbi.nlm.nih.gov/pubmed/32376654	Use of genetic variation to separate the effects of early and later life adiposity on disease risk: mendelian randomisation study.	Adult body size	453,169 European ancestry individuals		18q22.1	CDH7	LINC01916 - CDH7	ENSG00000264232	ENSG00000081138		167589	134496	rs1373349-C	rs1373349	0	1373349	intron_variant	1	0.316129	4e-11	10.3979		0.00980624	[0.0069-0.0127] unit increase	Affymetrix [12370749]	N
32	rs28758704	18	63282992	rs1373349	2020-04-17	31669095	Zhu Z	2019-10-24	J Allergy Clin Immunol	www.ncbi.nlm.nih.gov/pubmed/31669095	Shared Genetic and Experimental Links between Obesity-Related Traits and Asthma Subtypes in UK Biobank.	Body mass index	457,822 European ancestry individuals	NA	18q22.1	NR	LINC01916 - CDH7	ENSG00000264232	ENSG00000081138		167589	134496	rs1373349-?	rs1373349	0	1373349	intron_variant	1	NR	6e-14	13.2218		NA		Affymetrix [~ 8270000] (imputed)	N
32	rs28758704	18	63282992	rs1373349	2021-12-14	34594039	Sakaue S	2021-09-30	Nat Genet	www.ncbi.nlm.nih.gov/pubmed/34594039	A cross-population atlas of genetic associations for 220 human phenotypes.	Body mass index	359,983 European ancestry individuals, 163,835 East Asian ancestry individuals	NA	18q22.1		LINC01916 - CDH7	ENSG00000264232	ENSG00000081138		167589	134496	rs1373349-T	rs1373349	0	1373349	intron_variant	1	NR	6e-13	12.2218		0.0145	[0.011-0.018] unit decrease	Affymetrix, Illumina [20538802] (imputed)	N
32	rs28758704	18	63285783	rs10871589	2019-11-05	30239722	Pulit SL	2018-09-14	Hum Mol Genet	www.ncbi.nlm.nih.gov/pubmed/30239722	Meta-analysis of genome-wide association studies for body fat distribution in 694,649 individuals of European ancestry.	Body mass index	434,794 European ancestry female individuals	NA	18q22.1	NA	LDLRAD4 - NA	ENSG00000168675			51965792	NA	rs10871589-A	rs10871589	0	10871589	intron_variant	1	0.6775	1e-15	15		0.0164	[0.012-0.02] unit decrease	NR [~ 27400000] (imputed)	N
32	rs28758704	18	63285783	rs10871589	2019-11-05	30239722	Pulit SL	2018-09-14	Hum Mol Genet	www.ncbi.nlm.nih.gov/pubmed/30239722	Meta-analysis of genome-wide association studies for body fat distribution in 694,649 individuals of European ancestry.	Body mass index	806,834 European ancestry individuals	NA	18q22.1	NA	LDLRAD4 - NA	ENSG00000168675			51965792	NA	rs10871589-A	rs10871589	0	10871589	intron_variant	1	0.6775	1e-15	15		0.0164	[0.012-0.02] unit decrease	NR [~ 27400000] (imputed)	N
32	rs28758704	18	63292328	rs1838309	2018-09-17	29844566	Davies G	2018-05-29	Nat Commun	www.ncbi.nlm.nih.gov/pubmed/29844566	Study of 300,486 individuals identifies 148 independent genetic loci influencing general cognitive function.	General cognitive ability	up to 300,486 European ancestry individuals	NA	18q22.1	NR					NA	NA	rs1838309-?	rs1838309	0	1838309	intron_variant	1	NR	4e-07	6.39794		5.071	z-score increase	Affymetrix, Illumina [at least 2500000] (imputed)	N
32	rs28758704	18	63297589	rs1344374	2019-02-06	30595370	Kichaev G	2018-12-27	Am J Hum Genet	www.ncbi.nlm.nih.gov/pubmed/30595370	Leveraging Polygenic Functional Enrichment to Improve GWAS Power.	Body mass index	approximately 458,000 European ancestry individuals	NA	18q22.1						NA	NA	rs1344374-?	rs1344374	0	1344374	intron_variant	1	NR	8e-14	13.0969		NA		NR [~ 8900000] (imputed)	N
32	rs28758704	18	63315068	rs1942834	2021-12-14	34594039	Sakaue S	2021-09-30	Nat Genet	www.ncbi.nlm.nih.gov/pubmed/34594039	A cross-population atlas of genetic associations for 220 human phenotypes.	Weight	360,116 European ancestry individuals, 165,419 East Asian ancestry individuals	NA	18q22.1		LINC01916 - CDH7	ENSG00000264232	ENSG00000081138		199665	102420	rs1942834-G	rs1942834	0	1942834	intron_variant	1	NR	3e-13	12.5229		0.0127	[0.0094-0.016] unit decrease	Affymetrix, Illumina [20539548] (imputed)	N
32	rs28758704	18	63339195	rs9748337	2022-10-26	36150907	Hatoum AS	2022-07-14	Biol Psychiatry	www.ncbi.nlm.nih.gov/pubmed/36150907	Genome-wide Association Study Shows That Executive Functioning Is Influenced by GABAergic Processes and Is a Neurocognitive Genetic Correlate of Psychiatric Disorders.	Common executive function	427,037 European ancestry individuals	NA	18q22.1		LINC01916 - CDH7	ENSG00000264232	ENSG00000081138		223792	78293	rs9748337-?	rs9748337	0	9748337	intergenic_variant	1	NR	3e-08	7.52288		NA		Affymetrix [7391068] (imputed)	N
32	rs28758704	18	63404286	rs9964122	2018-09-17	29844566	Davies G	2018-05-29	Nat Commun	www.ncbi.nlm.nih.gov/pubmed/29844566	Study of 300,486 individuals identifies 148 independent genetic loci influencing general cognitive function.	General cognitive ability	up to 300,486 European ancestry individuals	NA	18q22.1	NR	NA - CDH7		ENSG00000081138		NA	13202	rs9964122-?	rs9964122	0	9964122	intergenic_variant	1	NR	5e-07	6.30103		5.034	z-score increase	Affymetrix, Illumina [at least 2500000] (imputed)	N
35	rs117714272	20	18117964	rs117714272	2022-07-01	35361970	Okbay A	2022-03-31	Nat Genet	www.ncbi.nlm.nih.gov/pubmed/35361970	Polygenic prediction of educational attainment within and between families from genome-wide association analyses in 3 million individuals.	Educational attainment	3,037,499 European ancestry individuals	NA	20p11.23		KAT14			ENSG00000149474	NA	NA	rs117714272-A	rs117714272	0	117714272	5_prime_UTR_variant	0	0.09	2e-08	7.69897		0.0102775	[0.0067-0.0139] unit decrease	Illumina [10675380] (imputed)	N
